# Supplementary material for: Crystal structure of 4-meth­oxy-N-phenyl­benzamide
Source: Acta Crystallogr Sect E Struct Rep Online. 2014 Aug 1;70(Pt 9):o921. doi: 10.1107/S1600536814016420 (PMC4186206; doi:10.1107/S1600536814016420)
Supplement: Supplementary file 2 [file e-70-0o921-Isup2.hkl]

# 
# h,k,l, Fc-squared, Fo-squared, sigma(Fo-squared) and status flag 
# 
data_I
_shelx_title ' s735b in P-1' 
_shelx_refln_list_code          4 
_shelx_F_calc_maximum       94.87 
_exptl_crystal_F_000       240.00 
_reflns_d_resolution_high  0.8393 
 
loop_ 
 _symmetry_equiv_pos_as_xyz 
 'x, y, z' 
 '-x, -y, -z' 
 
_cell_length_a     5.3083 
_cell_length_b     7.7086 
_cell_length_c    14.1086 
_cell_angle_alpha  96.911 
_cell_angle_beta   99.210 
_cell_angle_gamma  90.511 
 
_shelx_F_squared_multiplier     1.000 
 
loop_ 
 _refln_index_h 
 _refln_index_k 
 _refln_index_l 
 _refln_F_squared_calc 
 _refln_F_squared_meas 
 _refln_F_squared_sigma 
 _refln_observed_status 
   1   0   0       36.29       35.35      0.53 o 
   2   0   0      112.31       93.42      1.18 o 
   3   0   0        1.26        0.47      0.25 o 
   4   0   0       84.14       86.36      1.48 o 
   5   0   0       17.64       21.73      1.58 o 
   6   0   0        0.90        0.60      0.75 o 
  -6   1   0       25.44       21.88      1.96 o 
  -5   1   0       30.91       34.33      1.96 o 
  -4   1   0       17.84       14.66      0.79 o 
  -3   1   0       74.90       79.39      1.28 o 
  -2   1   0       73.53       76.08      1.07 o 
  -1   1   0     4929.07     5028.56     38.79 o 
   0   1   0        2.82       -0.57      0.38 o 
   1   1   0     1662.36     1601.88     11.97 o 
   2   1   0      230.97      230.24      2.35 o 
   3   1   0       79.83       78.17      1.29 o 
   4   1   0       99.46      100.83      1.96 o 
   5   1   0        4.85        3.39      0.83 o 
   6   1   0        6.60        6.26      1.21 o 
  -6   2   0        2.22        3.02      0.98 o 
  -5   2   0        0.06        0.38      0.75 o 
  -4   2   0       19.91       22.15      0.88 o 
  -3   2   0       42.17       43.10      0.99 o 
  -2   2   0      222.60      224.12      1.89 o 
  -1   2   0      322.20      285.49      2.13 o 
   0   2   0     8999.40     9667.49    106.34 o 
   1   2   0      791.20      753.88      8.79 o 
   2   2   0       54.11       60.50      1.40 o 
   3   2   0      263.69      270.13      4.39 o 
   4   2   0      110.26      112.98      1.90 o 
   5   2   0        1.60        0.45      0.60 o 
   6   2   0        7.82        9.28      1.28 o 
  -5   3   0        9.09        7.69      1.21 o 
  -4   3   0       42.94       41.43      1.96 o 
  -3   3   0      164.47      158.41      1.78 o 
  -2   3   0      121.05      123.56      1.32 o 
  -1   3   0      720.92      721.75      4.97 o 
   0   3   0       20.17       19.47      0.91 o 
   1   3   0       32.76       29.29      1.13 o 
   2   3   0       72.72       71.13      1.34 o 
   3   3   0       18.04       17.74      0.94 o 
   4   3   0       52.02       52.80      2.34 o 
   5   3   0       18.03       16.52      1.51 o 
  -5   4   0       26.09       28.52      1.89 o 
  -4   4   0        0.84        0.98      0.68 o 
  -3   4   0       27.31       27.47      0.98 o 
  -2   4   0      442.52      430.70      3.45 o 
  -1   4   0      280.05      261.61      2.97 o 
   0   4   0       78.75       77.28      2.04 o 
   1   4   0       12.23       16.60      1.13 o 
   2   4   0       23.68       27.46      0.99 o 
   3   4   0       71.12       79.23      2.38 o 
   4   4   0       14.25       13.76      0.93 o 
   5   4   0        1.45        0.68      0.68 o 
  -5   5   0        3.69        5.88      1.13 o 
  -4   5   0        2.16        4.07      0.91 o 
  -3   5   0      271.52      260.82      3.41 o 
  -2   5   0       35.32       34.17      0.82 o 
  -1   5   0        0.67        1.13      0.37 o 
   0   5   0       17.31       16.45      1.13 o 
   1   5   0        2.12        3.39      0.75 o 
   2   5   0        0.07       -0.33      0.75 o 
   3   5   0       25.28       24.85      1.09 o 
   4   5   0        0.72        1.24      0.53 o 
   5   5   0       19.98       24.14      1.81 o 
  -4   6   0        1.03        0.98      0.75 o 
  -3   6   0       10.57       14.50      0.96 o 
  -2   6   0        0.13        0.60      0.43 o 
  -1   6   0        2.97        3.55      0.83 o 
   0   6   0       50.32       52.99      2.04 o 
   1   6   0      127.04      135.76      3.55 o 
   2   6   0        4.05        3.77      0.91 o 
   3   6   0        0.01        0.10      0.45 o 
   4   6   0        1.86        1.91      0.98 o 
  -4   7   0       35.15       36.22      2.19 o 
  -3   7   0        0.14        0.52      0.50 o 
  -2   7   0       21.89       21.50      1.12 o 
  -1   7   0        0.35        0.15      0.53 o 
   0   7   0       30.94       30.03      1.74 o 
   1   7   0        1.74        0.23      0.60 o 
   2   7   0        0.02       -0.08      0.75 o 
   3   7   0        0.70        1.57      0.68 o 
  -3   8   0        1.09        1.28      0.59 o 
  -2   8   0       29.23       25.96      1.81 o 
  -1   8   0       14.54       13.50      1.51 o 
   0   8   0        8.64        7.77      1.28 o 
   1   8   0       21.01       19.47      1.81 o 
   2   8   0        0.05        0.30      0.75 o 
  -1   9   0        1.73        2.49      0.91 o 
   0   9   0        1.00        1.58      0.98 o 
  -1  -9   1        5.40        3.92      1.13 o 
   0  -9   1        1.23        1.89      0.91 o 
   1  -9   1        3.26        0.75      0.91 o 
  -2  -8   1        7.84        6.26      1.28 o 
  -1  -8   1       85.35       90.82      3.25 o 
   0  -8   1        6.68        8.37      1.28 o 
   1  -8   1       56.41       55.25      2.49 o 
   2  -8   1       55.92       52.98      2.42 o 
   3  -8   1        0.00       -0.53      0.42 o 
  -3  -7   1        0.34        0.08      0.47 o 
  -2  -7   1       65.64       71.78      2.87 o 
  -1  -7   1        2.67        2.11      0.83 o 
   0  -7   1        0.36        0.75      0.60 o 
   1  -7   1       15.27       14.49      1.43 o 
   2  -7   1       14.95       15.03      2.41 o 
   3  -7   1      124.33      113.99      3.47 o 
   4  -7   1        1.21        1.43      0.83 o 
  -4  -6   1        2.09        1.09      0.53 o 
  -3  -6   1       46.54       48.46      1.55 o 
  -2  -6   1       10.63        7.02      1.13 o 
  -1  -6   1       11.45       10.86      1.21 o 
   0  -6   1        5.66        4.60      0.91 o 
   1  -6   1       14.10       12.52      1.21 o 
   2  -6   1      460.20      447.70      9.36 o 
   3  -6   1       10.04        9.79      1.55 o 
   4  -6   1        1.86        3.24      0.91 o 
  -5  -5   1        5.72        6.71      1.21 o 
  -4  -5   1       20.20       19.71      1.04 o 
  -3  -5   1       12.87       12.50      0.91 o 
  -2  -5   1        0.68        0.64      0.94 o 
  -1  -5   1       35.34       34.57      1.58 o 
   0  -5   1        0.09       -0.30      0.45 o 
   1  -5   1       71.34       76.11      1.55 o 
   2  -5   1        7.86        8.17      0.61 o 
   3  -5   1       89.03       86.40      1.77 o 
   4  -5   1       12.00       12.60      1.43 o 
   5  -5   1        0.41       -0.30      0.75 o 
  -5  -4   1        1.05        1.28      0.75 o 
  -4  -4   1       40.55       45.07      1.38 o 
  -3  -4   1      133.42      142.65      2.32 o 
  -2  -4   1      290.55      283.37      3.48 o 
  -1  -4   1        8.32        7.54      0.83 o 
   0  -4   1      391.57      392.23      5.70 o 
   1  -4   1      198.64      193.76      1.92 o 
   2  -4   1      242.32      229.63      2.19 o 
   3  -4   1        1.59        1.73      0.31 o 
   4  -4   1        0.73        0.53      0.68 o 
   5  -4   1        4.46        3.70      1.06 o 
  -5  -3   1        0.12        0.23      0.60 o 
  -4  -3   1       50.15       49.13      2.68 o 
  -3  -3   1       36.38       37.12      1.36 o 
  -2  -3   1       71.57       68.26      1.31 o 
  -1  -3   1     1626.64     1539.32     17.40 o 
   0  -3   1       57.45       43.13      1.28 o 
   1  -3   1      114.80      111.93      1.21 o 
   2  -3   1       94.98      101.26      1.19 o 
   3  -3   1        5.95        8.25      0.45 o 
   4  -3   1       36.10       37.24      2.26 o 
   5  -3   1       26.35       26.86      1.89 o 
  -6  -2   1        2.68        2.34      0.83 o 
  -5  -2   1       11.79        9.05      1.13 o 
  -4  -2   1        8.38        9.97      1.09 o 
  -3  -2   1        0.62        0.57      0.32 o 
  -2  -2   1       98.66      104.85      1.50 o 
  -1  -2   1     1383.26     1400.77     15.60 o 
   0  -2   1     6003.46     6045.50     47.50 o 
   1  -2   1     3675.06     3617.77     23.26 o 
   2  -2   1       74.27       71.15      1.10 o 
   3  -2   1       63.23       72.03      1.36 o 
   4  -2   1       30.36       27.69      1.74 o 
   5  -2   1        0.59       -0.45      0.60 o 
   6  -2   1        0.32       -0.60      0.75 o 
  -6  -1   1        7.58        6.04      1.13 o 
  -5  -1   1       73.54       74.81      2.64 o 
  -4  -1   1       42.51       40.42      2.15 o 
  -3  -1   1        0.00        0.09      0.24 o 
  -2  -1   1       70.34       68.51      1.89 o 
  -1  -1   1     4833.26     4856.09     52.96 o 
   0  -1   1       27.43       24.04      0.43 o 
   1  -1   1       99.33      102.75      1.36 o 
   2  -1   1       44.95       45.92      0.71 o 
   3  -1   1       38.65       41.07      0.84 o 
   4  -1   1        0.55        0.30      0.60 o 
   5  -1   1       16.65       15.39      1.58 o 
   6  -1   1        7.69        6.26      1.21 o 
  -6   0   1       14.78       15.99      1.74 o 
  -5   0   1        1.05        2.72      0.75 o 
  -4   0   1       10.50       10.04      0.67 o 
  -3   0   1        0.10        0.54      0.49 o 
  -2   0   1       19.19       14.69      0.49 o 
  -1   0   1      588.31      581.63      9.46 o 
   0   0   1      603.09      575.82      6.16 o 
   1   0   1      789.34      746.76      5.68 o 
   2   0   1      228.24      232.48      3.68 o 
   3   0   1      650.45      677.48      5.76 o 
   4   0   1       10.66        9.66      1.06 o 
   5   0   1        8.88        8.45      1.13 o 
   6   0   1        3.97        3.92      1.06 o 
  -6   1   1        2.85        3.77      1.06 o 
  -5   1   1      144.00      151.24      3.93 o 
  -4   1   1       16.83       17.10      0.81 o 
  -3   1   1       15.45       14.79      1.66 o 
  -2   1   1      474.92      472.69      4.18 o 
  -1   1   1       35.46       28.10      0.56 o 
   0   1   1       29.20       27.13      0.68 o 
   1   1   1        0.99        0.23      0.16 o 
   2   1   1       10.88       11.17      0.98 o 
   3   1   1      184.09      189.68      2.24 o 
   4   1   1        5.42        2.87      0.75 o 
   5   1   1       17.92       18.11      1.58 o 
   6   1   1       21.41       22.18      1.74 o 
  -6   2   1       33.63       37.95      2.34 o 
  -5   2   1       27.21       32.07      1.89 o 
  -4   2   1        1.74        1.12      0.42 o 
  -3   2   1      273.02      260.96      4.05 o 
  -2   2   1       24.80       21.05      0.45 o 
  -1   2   1      976.91      904.14      6.45 o 
   0   2   1      292.31      267.42      3.66 o 
   1   2   1        2.27        1.81      0.38 o 
   2   2   1      464.02      488.71      8.94 o 
   3   2   1      213.79      236.64      2.79 o 
   4   2   1        1.68        2.14      0.45 o 
   5   2   1        0.72        0.53      0.60 o 
  -5   3   1       15.23       15.84      1.66 o 
  -4   3   1      127.73      126.24      2.10 o 
  -3   3   1        0.24        0.59      0.23 o 
  -2   3   1      648.69      643.13      5.75 o 
  -1   3   1      496.19      460.52      7.09 o 
   0   3   1      478.10      429.65      5.72 o 
   1   3   1      214.41      196.45      3.26 o 
   2   3   1        3.65        6.44      0.50 o 
   3   3   1       14.16       15.38      0.77 o 
   4   3   1       27.71       26.71      1.03 o 
   5   3   1       12.00        9.96      1.28 o 
  -5   4   1       16.77       16.52      1.66 o 
  -4   4   1       18.68       20.26      0.96 o 
  -3   4   1      121.51      104.67      1.90 o 
  -2   4   1      468.35      430.44      3.40 o 
  -1   4   1       71.12       70.36      1.39 o 
   0   4   1      477.44      476.17      6.69 o 
   1   4   1      153.28      158.20      3.18 o 
   2   4   1       14.84       14.88      0.80 o 
   3   4   1        1.01        2.06      0.48 o 
   4   4   1        0.93        0.98      0.53 o 
   5   4   1        5.21        5.66      1.13 o 
  -5   5   1        3.55        5.58      1.13 o 
  -4   5   1       24.45       25.84      1.14 o 
  -3   5   1      331.75      330.34      4.06 o 
  -2   5   1       24.19       23.58      0.99 o 
  -1   5   1        0.43        0.53      0.45 o 
   0   5   1      333.82      324.77      5.38 o 
   1   5   1       78.31       79.36      2.42 o 
   2   5   1        4.74        4.66      0.61 o 
   3   5   1        3.80        4.14      0.61 o 
   4   5   1        1.23        0.74      0.45 o 
   5   5   1        0.12       -0.68      0.60 o 
  -4   6   1       45.23       42.18      2.19 o 
  -3   6   1        4.83        5.50      0.67 o 
  -2   6   1      269.37      267.15      3.64 o 
  -1   6   1        0.82        2.72      0.75 o 
   0   6   1      252.27      255.74      4.92 o 
   1   6   1       14.61       12.75      1.36 o 
   2   6   1        0.72        0.53      0.68 o 
   3   6   1        0.01       -0.68      0.45 o 
   4   6   1        0.03       -0.31      0.50 o 
  -4   7   1        5.41        4.53      1.06 o 
  -3   7   1      207.02      196.97      3.28 o 
  -2   7   1        0.01       -0.45      0.60 o 
  -1   7   1        0.15       -0.45      0.53 o 
   0   7   1       35.53       34.94      1.89 o 
   1   7   1       14.51       11.24      1.28 o 
   2   7   1        4.29        3.32      0.91 o 
   3   7   1        1.14        0.58      0.50 o 
  -3   8   1        0.19        1.07      0.57 o 
  -2   8   1       31.48       29.28      1.89 o 
  -1   8   1        5.66        3.32      0.91 o 
   0   8   1        9.15        7.47      1.21 o 
   1   8   1        3.21        3.62      0.98 o 
   2   8   1        1.67        1.36      0.83 o 
   0   9   1        0.32        0.30      0.75 o 
  -1  -9   2       11.32       12.30      1.74 o 
   0  -9   2        0.03       -0.75      0.75 o 
   1  -9   2       43.42       48.67      2.57 o 
  -3  -8   2        3.13        2.07      0.67 o 
  -2  -8   2       20.93       17.58      1.81 o 
  -1  -8   2        5.32        4.60      1.13 o 
   0  -8   2       21.57       21.13      1.74 o 
   1  -8   2        4.05        4.90      1.06 o 
   2  -8   2       36.80       39.39      2.19 o 
   3  -8   2       11.13        8.37      1.36 o 
  -4  -7   2        2.11        3.12      0.69 o 
  -3  -7   2       55.82       56.46      1.78 o 
  -2  -7   2        0.58        0.83      0.83 o 
  -1  -7   2       31.24       34.41      1.96 o 
   0  -7   2        1.21        2.79      0.83 o 
   1  -7   2       26.08       26.18      1.66 o 
   2  -7   2        8.13       11.23      0.88 o 
   3  -7   2        0.36        0.53      0.48 o 
   4  -7   2        2.92        3.70      0.91 o 
  -4  -6   2        0.11        0.34      0.47 o 
  -3  -6   2       11.88       12.13      0.93 o 
  -2  -6   2      305.51      316.77      5.98 o 
  -1  -6   2       18.06       20.14      1.58 o 
   0  -6   2        5.41        3.92      0.91 o 
   1  -6   2        0.06       -0.15      0.60 o 
   2  -6   2        0.05       -0.13      0.30 o 
   3  -6   2       21.66       20.74      1.70 o 
   4  -6   2        0.07       -0.79      0.53 o 
  -5  -5   2        7.00        5.96      1.13 o 
  -4  -5   2        5.32        5.82      0.72 o 
  -3  -5   2      284.63      288.92      3.74 o 
  -2  -5   2        6.80        6.74      0.67 o 
  -1  -5   2      113.09      115.97      2.95 o 
   0  -5   2        4.29        4.22      0.75 o 
   1  -5   2        6.91        7.04      0.49 o 
   2  -5   2       32.09       32.95      0.84 o 
   3  -5   2        1.13        1.24      0.43 o 
   4  -5   2        1.09        1.13      0.68 o 
   5  -5   2       36.76       38.63      2.19 o 
  -5  -4   2       35.48       38.11      2.04 o 
  -4  -4   2       23.20       21.87      1.04 o 
  -3  -4   2       15.51       13.90      1.81 o 
  -2  -4   2      372.17      359.62      4.17 o 
  -1  -4   2     1419.02     1468.89     17.22 o 
   0  -4   2       84.91       87.94      2.19 o 
   1  -4   2      534.99      542.22      8.36 o 
   2  -4   2      112.24      100.17      1.32 o 
   3  -4   2       44.46       45.24      0.95 o 
   4  -4   2       32.06       33.20      1.89 o 
   5  -4   2       10.16        8.98      1.36 o 
  -5  -3   2       29.36       27.92      1.66 o 
  -4  -3   2      205.93      202.72      2.89 o 
  -3  -3   2      107.31      103.02      1.79 o 
  -2  -3   2      400.28      419.50      4.10 o 
  -1  -3   2       64.22       60.88      1.66 o 
   0  -3   2       49.80       45.86      0.96 o 
   1  -3   2      340.48      318.19      2.51 o 
   2  -3   2      276.54      295.11      3.23 o 
   3  -3   2      142.44      144.62      1.61 o 
   4  -3   2        0.26        0.83      0.38 o 
   5  -3   2       44.87       43.62      2.34 o 
  -6  -2   2        1.47       -0.23      0.68 o 
  -5  -2   2      115.47      109.58      3.17 o 
  -4  -2   2       25.75       24.32      0.99 o 
  -3  -2   2       86.61       77.73      1.44 o 
  -2  -2   2       27.75       27.59      0.74 o 
  -1  -2   2     5223.10     5237.20     79.77 o 
   0  -2   2       49.27       50.41      0.64 o 
   1  -2   2      610.04      578.52      3.92 o 
   2  -2   2      233.30      248.36      2.05 o 
   3  -2   2      294.28      304.02      3.02 o 
   4  -2   2        3.91        4.53      0.98 o 
   5  -2   2        3.63        3.55      0.98 o 
  -6  -1   2        0.19       -0.91      0.60 o 
  -5  -1   2      120.35      122.58      3.40 o 
  -4  -1   2      137.17      136.40      2.10 o 
  -3  -1   2       21.89       24.88      0.77 o 
  -2  -1   2       91.29       87.98      1.63 o 
  -1  -1   2     1239.67     1241.65     17.27 o 
   0  -1   2       33.59       34.00      0.83 o 
   1  -1   2      152.09      147.48      1.54 o 
   2  -1   2      535.06      580.88     12.24 o 
   3  -1   2      340.53      362.00      5.54 o 
   4  -1   2        2.94        1.43      0.68 o 
   5  -1   2       54.78       51.62      2.34 o 
   6  -1   2        2.59        0.98      0.91 o 
  -6   0   2       17.44       17.28      1.81 o 
  -5   0   2      105.66      109.05      3.25 o 
  -4   0   2       43.70       44.08      1.16 o 
  -3   0   2        3.39        4.16      0.72 o 
  -2   0   2       50.25       47.51      0.88 o 
  -1   0   2      302.14      287.00      2.48 o 
   0   0   2      841.34      776.32      6.01 o 
   1   0   2        0.01        0.09      0.13 o 
   2   0   2      932.38      979.12      7.60 o 
   3   0   2      257.53      278.91      3.11 o 
   4   0   2        6.48        5.88      0.91 o 
   5   0   2        0.72        1.51      0.75 o 
   6   0   2        8.80        5.51      1.21 o 
  -6   1   2       42.81       45.50      2.34 o 
  -5   1   2        0.19        0.98      0.75 o 
  -4   1   2       61.64       60.74      1.38 o 
  -3   1   2       10.14       11.88      0.58 o 
  -2   1   2      307.31      304.91      3.01 o 
  -1   1   2     1338.29     1291.64      9.88 o 
   0   1   2       16.30       14.64      0.60 o 
   1   1   2        4.93        5.96      0.68 o 
   2   1   2      351.27      389.07      5.32 o 
   3   1   2        8.96        9.50      0.50 o 
   4   1   2       14.16       13.66      1.28 o 
   5   1   2       46.79       40.75      2.04 o 
   6   1   2        0.01       -0.91      0.60 o 
  -6   2   2        1.17        2.04      0.98 o 
  -5   2   2       12.29       14.03      1.51 o 
  -4   2   2      300.78      310.01      3.64 o 
  -3   2   2        0.22        0.12      0.29 o 
  -2   2   2       47.10       46.33      0.76 o 
  -1   2   2       79.73       81.72      1.23 o 
   0   2   2      828.06      790.09      9.20 o 
   1   2   2      270.06      259.30      3.64 o 
   2   2   2        9.89        9.11      0.87 o 
   3   2   2       30.14       35.35      2.19 o 
   4   2   2        1.55        1.81      0.75 o 
   5   2   2        0.44        0.08      0.60 o 
  -5   3   2       18.21       17.20      1.66 o 
  -4   3   2       16.78       18.44      0.89 o 
  -3   3   2      129.38      120.65      1.95 o 
  -2   3   2        1.74        1.92      0.34 o 
  -1   3   2      136.66      141.10      2.91 o 
   0   3   2      109.33      104.12      2.19 o 
   1   3   2      163.97      161.86      2.95 o 
   2   3   2       38.41       46.53      1.12 o 
   3   3   2        1.07        0.84      0.40 o 
   4   3   2        1.98        1.73      0.68 o 
   5   3   2        9.31        9.43      1.36 o 
  -5   4   2       11.25        9.58      1.36 o 
  -4   4   2      269.88      279.04      3.67 o 
  -3   4   2       12.80       12.80      0.79 o 
  -2   4   2       93.35       92.66      1.71 o 
  -1   4   2      111.30      117.46      1.87 o 
   0   4   2      346.24      341.21      5.24 o 
   1   4   2       85.95       83.99      2.19 o 
   2   4   2        1.01        1.96      0.45 o 
   3   4   2        1.54        2.33      0.50 o 
   4   4   2        0.24       -0.38      0.53 o 
   5   4   2        0.04        0.23      0.68 o 
  -5   5   2        3.24        4.00      1.06 o 
  -4   5   2       25.13       25.20      1.32 o 
  -3   5   2      170.39      169.42      2.72 o 
  -2   5   2       22.25       19.58      0.96 o 
  -1   5   2       56.69       62.13      2.11 o 
   0   5   2        2.45        2.04      0.60 o 
   1   5   2      112.78      113.39      2.87 o 
   2   5   2        0.02       -0.08      0.37 o 
   3   5   2        0.54        0.01      0.45 o 
   4   5   2        9.37        8.25      0.83 o 
  -4   6   2       46.32       46.41      2.23 o 
  -3   6   2        0.06       -0.19      0.37 o 
  -2   6   2       29.66       33.63      1.36 o 
  -1   6   2        2.00        2.19      0.75 o 
   0   6   2        0.39        1.13      0.68 o 
   1   6   2        0.09       -0.68      0.53 o 
   2   6   2        1.69        0.68      0.68 o 
   3   6   2        9.97        8.42      0.85 o 
   4   6   2        0.01       -0.30      0.48 o 
  -4   7   2        1.39        1.17      1.28 o 
  -3   7   2        3.07        3.54      0.67 o 
  -2   7   2        3.94        4.83      0.91 o 
  -1   7   2       13.98       13.50      1.43 o 
   0   7   2        4.98        4.75      0.91 o 
   1   7   2        7.39        6.56      1.06 o 
   2   7   2        0.69       -0.30      0.68 o 
   3   7   2        1.84        1.82      0.61 o 
  -3   8   2        5.37        5.09      0.75 o 
  -2   8   2       16.30       15.92      1.66 o 
  -1   8   2        0.38        0.60      0.68 o 
   0   8   2        2.45        2.19      0.91 o 
   1   8   2        0.44        0.08      0.68 o 
   2   8   2        0.02       -0.30      0.75 o 
  -1  -9   3        7.19        8.00      1.43 o 
   0  -9   3        0.80       -0.08      0.75 o 
   1  -9   3        9.55        8.00      1.36 o 
  -3  -8   3        2.29        1.71      0.58 o 
  -2  -8   3       17.42       17.88      1.81 o 
  -1  -8   3       11.22       13.73      1.66 o 
   0  -8   3       14.50       13.96      1.58 o 
   1  -8   3       18.26       24.67      1.81 o 
   2  -8   3        1.05       -0.08      0.75 o 
   3  -8   3        3.32        3.39      0.98 o 
  -4  -7   3        0.47       -0.44      0.47 o 
  -3  -7   3       30.32       32.07      1.35 o 
  -2  -7   3        0.56        0.60      0.68 o 
  -1  -7   3        0.38        0.45      0.68 o 
   0  -7   3        2.97        5.51      0.98 o 
   1  -7   3        3.98        3.70      0.91 o 
   2  -7   3        0.13       -0.16      0.36 o 
   3  -7   3        0.08        1.21      0.68 o 
  -4  -6   3        0.20        0.34      0.47 o 
  -3  -6   3        0.95        0.14      0.43 o 
  -2  -6   3        4.37        5.58      1.06 o 
  -1  -6   3       12.34       15.47      1.43 o 
   0  -6   3      144.54      133.00      3.32 o 
   1  -6   3       44.98       46.32      1.06 o 
   2  -6   3        0.98        1.53      0.38 o 
   3  -6   3        0.09        0.45      0.60 o 
   4  -6   3        2.73        4.30      0.98 o 
  -5  -5   3        1.96        1.35      0.56 o 
  -4  -5   3       59.27       60.21      2.91 o 
  -3  -5   3        3.82        3.72      0.68 o 
  -2  -5   3      150.00      146.81      2.31 o 
  -1  -5   3        0.04       -0.53      0.53 o 
   0  -5   3      146.25      147.40      3.25 o 
   1  -5   3       20.29       24.24      1.17 o 
   2  -5   3        2.96        3.40      0.41 o 
   3  -5   3        1.37        1.66      0.42 o 
   4  -5   3        1.77        1.28      0.75 o 
   5  -5   3        6.31        4.45      1.06 o 
  -5  -4   3       52.62       50.76      1.77 o 
  -4  -4   3       11.21       11.49      1.06 o 
  -3  -4   3        2.50        2.02      0.47 o 
  -2  -4   3      351.25      334.61      3.63 o 
  -1  -4   3       96.81      104.87      2.57 o 
   0  -4   3      619.35      584.19      5.53 o 
   1  -4   3      139.38      143.57      1.62 o 
   2  -4   3      232.00      248.18      2.47 o 
   3  -4   3        7.43        8.31      0.67 o 
   4  -4   3        1.72        2.05      0.49 o 
   5  -4   3        0.55        0.45      0.75 o 
  -5  -3   3        2.91        2.71      0.56 o 
  -4  -3   3      174.49      175.35      2.62 o 
  -3  -3   3       30.46       28.12      0.98 o 
  -2  -3   3       25.40       28.89      0.83 o 
  -1  -3   3       47.02       48.47      1.51 o 
   0  -3   3      159.49      158.13      2.38 o 
   1  -3   3      181.69      190.31      1.78 o 
   2  -3   3        4.46        4.55      0.34 o 
   3  -3   3       15.11       17.62      0.83 o 
   4  -3   3        0.19       -0.27      0.32 o 
   5  -3   3       25.30       24.22      1.89 o 
  -6  -2   3        0.22        1.06      0.75 o 
  -5  -2   3       67.23       63.75      1.60 o 
  -4  -2   3      200.91      189.56      2.65 o 
  -3  -2   3        9.75       10.21      0.61 o 
  -2  -2   3      148.21      140.15      1.81 o 
  -1  -2   3      122.88      110.89      1.33 o 
   0  -2   3      311.48      277.91      3.27 o 
   1  -2   3        2.15        2.46      0.22 o 
   2  -2   3      496.75      541.24      3.87 o 
   3  -2   3       56.06       55.64      1.96 o 
   4  -2   3       14.90       15.77      1.43 o 
   5  -2   3        6.40        6.19      1.13 o 
  -6  -1   3        0.23        1.51      0.83 o 
  -5  -1   3      182.98      193.59      5.48 o 
  -4  -1   3       19.71       19.92      0.88 o 
  -3  -1   3      100.86      100.32      1.60 o 
  -2  -1   3      822.18      798.48      6.54 o 
  -1  -1   3        0.43        0.15      0.14 o 
   0  -1   3       35.57       31.80      0.91 o 
   1  -1   3        8.29        6.45      0.37 o 
   2  -1   3       22.73       30.94      1.13 o 
   3  -1   3      198.36      202.07      3.86 o 
   4  -1   3       10.09        9.43      1.13 o 
   5  -1   3       60.18       56.68      2.42 o 
  -6   0   3       46.54       44.37      2.26 o 
  -5   0   3       24.84       23.84      1.66 o 
  -4   0   3      394.74      395.61      4.25 o 
  -3   0   3       97.64      101.12      1.60 o 
  -2   0   3       58.24       59.75      1.01 o 
  -1   0   3       24.21       29.07      0.46 o 
   0   0   3      248.53      235.77      2.13 o 
   1   0   3      213.09      200.20      1.80 o 
   2   0   3        8.76        9.28      0.75 o 
   3   0   3       36.04       35.25      1.51 o 
   4   0   3        0.34       -0.60      0.45 o 
   5   0   3       22.44       20.52      1.58 o 
  -6   1   3        1.24        1.66      0.98 o 
  -5   1   3      381.70      391.75      6.82 o 
  -4   1   3      109.17      111.29      1.96 o 
  -3   1   3       71.95       67.77      1.30 o 
  -2   1   3      126.35      128.78      1.66 o 
  -1   1   3     1166.00     1114.25      8.69 o 
   0   1   3        5.08        4.38      0.45 o 
   1   1   3      532.51      513.52      8.68 o 
   2   1   3       22.05       23.21      0.61 o 
   3   1   3      100.93      103.49      2.34 o 
   4   1   3       15.33       15.99      1.43 o 
   5   1   3       34.35       29.20      1.81 o 
  -6   2   3       32.11       28.60      1.96 o 
  -5   2   3       79.06       84.33      2.87 o 
  -4   2   3      275.38      265.70      3.36 o 
  -3   2   3      153.59      159.44      2.21 o 
  -2   2   3        9.77       10.23      0.56 o 
  -1   2   3     1117.92     1111.32     14.79 o 
   0   2   3        1.82        1.92      0.72 o 
   1   2   3       82.41       71.19      1.59 o 
   2   2   3       27.52       34.89      0.87 o 
   3   2   3       17.79       18.81      0.78 o 
   4   2   3       10.60       11.32      1.21 o 
   5   2   3        4.53        3.55      0.91 o 
  -5   3   3       51.66       51.02      2.34 o 
  -4   3   3      364.91      360.07      5.53 o 
  -3   3   3        8.34        8.74      0.67 o 
  -2   3   3       47.72       52.77      1.17 o 
  -1   3   3      147.54      144.97      3.21 o 
   0   3   3        9.91        8.98      0.68 o 
   1   3   3      336.97      369.50      5.31 o 
   2   3   3       91.61      101.71      3.81 o 
   3   3   3        2.59        3.45      0.50 o 
   4   3   3       15.21       12.37      1.36 o 
   5   3   3       26.71       23.69      1.74 o 
  -5   4   3       76.07       74.43      2.94 o 
  -4   4   3       70.54       71.59      2.30 o 
  -3   4   3       34.29       31.05      2.57 o 
  -2   4   3        6.22        6.08      0.64 o 
  -1   4   3      344.48      330.36      5.23 o 
   0   4   3      124.77      119.50      2.72 o 
   1   4   3        4.99        7.17      0.83 o 
   2   4   3        0.00        0.20      0.38 o 
   3   4   3        4.78        3.05      1.09 o 
   4   4   3       12.71       15.16      1.58 o 
   5   4   3        4.01        5.13      1.13 o 
  -5   5   3        2.55        3.24      0.98 o 
  -4   5   3       41.18       40.91      1.41 o 
  -3   5   3        0.12        0.48      0.40 o 
  -2   5   3        5.37        4.61      0.58 o 
  -1   5   3       33.41       34.34      1.58 o 
   0   5   3        7.83        9.58      1.06 o 
   1   5   3       13.05       14.18      1.13 o 
   2   5   3       33.54       36.90      1.31 o 
   3   5   3        9.67       11.16      1.47 o 
   4   5   3       11.27       13.73      1.58 o 
  -4   6   3        5.73        6.39      0.77 o 
  -3   6   3        4.73        4.71      0.69 o 
  -2   6   3        9.91       10.19      0.83 o 
  -1   6   3       51.08       50.42      2.04 o 
   0   6   3       16.06       15.16      1.36 o 
   1   6   3        5.60        7.69      1.06 o 
   2   6   3        1.82        2.72      0.83 o 
   3   6   3        4.20        3.27      0.67 o 
   4   6   3        0.01       -0.68      0.68 o 
  -3   7   3        0.75        0.92      0.87 o 
  -2   7   3        2.68        1.28      0.75 o 
  -1   7   3        3.33        4.30      0.91 o 
   0   7   3        5.46        4.45      0.91 o 
   1   7   3        0.02       -0.68      0.45 o 
   2   7   3        0.98        0.53      0.75 o 
   3   7   3        8.00       10.26      1.85 o 
  -2   8   3        1.80        1.73      0.91 o 
  -1   8   3       16.71       12.67      1.51 o 
   0   8   3        0.03        0.15      0.60 o 
   1   8   3        0.27        0.00      0.75 o 
   2   8   3        0.01        0.68      0.83 o 
  -1  -9   4        0.49        0.91      0.91 o 
   0  -9   4        0.68        0.23      0.91 o 
  -3  -8   4       13.12       12.07      1.66 o 
  -2  -8   4       27.83       26.03      1.96 o 
  -1  -8   4        2.53        2.64      0.98 o 
   0  -8   4       18.68       16.52      1.66 o 
   1  -8   4       24.88       25.58      1.81 o 
   2  -8   4        2.26        1.21      0.83 o 
  -4  -7   4        3.56        3.56      0.69 o 
  -3  -7   4       86.29       78.02      2.02 o 
  -2  -7   4        1.26        2.56      0.91 o 
  -1  -7   4        9.63        8.15      1.28 o 
   0  -7   4       60.15       60.16      2.49 o 
   1  -7   4       20.16       22.86      1.58 o 
   2  -7   4        0.10       -0.41      0.32 o 
   3  -7   4        0.19        1.21      0.68 o 
  -4  -6   4       19.07       17.27      1.77 o 
  -3  -6   4       11.53       10.36      0.85 o 
  -2  -6   4      234.36      237.37      3.26 o 
  -1  -6   4        5.69        5.81      1.06 o 
   0  -6   4      178.08      182.56      4.08 o 
   1  -6   4       37.24       39.21      1.02 o 
   2  -6   4        5.15        6.84      0.62 o 
   3  -6   4        1.37        1.96      0.75 o 
   4  -6   4        0.04        0.00      0.60 o 
  -5  -5   4        8.97        9.05      0.88 o 
  -4  -5   4        3.93        3.66      0.61 o 
  -3  -5   4      273.09      277.35      3.57 o 
  -2  -5   4       26.47       26.38      1.00 o 
  -1  -5   4       17.24       17.20      1.28 o 
   0  -5   4      117.10      117.85      2.06 o 
   1  -5   4       80.58       83.27      1.32 o 
   2  -5   4       11.40        9.90      0.59 o 
   3  -5   4       14.98       16.18      0.91 o 
   4  -5   4       29.01       31.09      1.89 o 
  -5  -4   4       18.14       20.68      2.11 o 
  -4  -4   4       59.17       57.25      2.42 o 
  -3  -4   4        0.00        0.01      0.60 o 
  -2  -4   4      257.70      253.07      2.96 o 
  -1  -4   4       96.34      101.84      2.49 o 
   0  -4   4      103.96       99.61      1.71 o 
   1  -4   4       20.44       22.67      0.64 o 
   2  -4   4        0.10        0.81      0.27 o 
   3  -4   4       12.82       14.71      0.87 o 
   4  -4   4        0.34        0.40      0.42 o 
   5  -4   4        7.26        4.90      1.06 o 
  -5  -3   4       34.52       37.54      1.31 o 
  -4  -3   4        8.13        8.24      0.69 o 
  -3  -3   4        2.57        3.11      0.47 o 
  -2  -3   4      606.34      618.68      8.34 o 
  -1  -3   4       70.66       75.61      1.96 o 
   0  -3   4      107.63      105.05      1.17 o 
   1  -3   4        0.52        1.23      0.29 o 
   2  -3   4       27.43       31.06      0.67 o 
   3  -3   4       19.24       19.05      0.92 o 
   4  -3   4      120.59      110.10      3.81 o 
   5  -3   4       20.05       20.93      1.20 o 
  -6  -2   4       28.27       28.29      1.89 o 
  -5  -2   4       34.31       39.70      1.33 o 
  -4  -2   4       45.42       41.12      1.25 o 
  -3  -2   4        8.16       10.37      0.61 o 
  -2  -2   4       68.63       82.21      1.25 o 
  -1  -2   4        1.48        1.12      0.29 o 
   0  -2   4        1.69        2.20      0.23 o 
   1  -2   4       28.78       31.50      0.57 o 
   2  -2   4       24.95       26.93      1.34 o 
   3  -2   4        9.27        8.25      0.64 o 
   4  -2   4        4.52        3.55      0.83 o 
   5  -2   4       25.88       23.47      1.74 o 
  -6  -1   4        9.09        9.58      1.36 o 
  -5  -1   4      120.12      121.69      3.81 o 
  -4  -1   4        0.21       -0.08      0.37 o 
  -3  -1   4        8.89        7.59      0.56 o 
  -2  -1   4       42.52       44.62      0.87 o 
  -1  -1   4      164.29      165.63      1.45 o 
   0  -1   4      728.64      680.38      5.64 o 
   1  -1   4      181.60      176.13      1.48 o 
   2  -1   4        0.30        0.53      0.38 o 
   3  -1   4        1.55        1.58      0.60 o 
   4  -1   4      123.39      116.48      3.17 o 
   5  -1   4       15.24       18.94      1.74 o 
  -6   0   4       32.47       35.09      2.04 o 
  -5   0   4      161.07      162.96      2.60 o 
  -4   0   4       49.57       49.71      1.30 o 
  -3   0   4        0.64        1.47      0.34 o 
  -2   0   4      339.70      365.23      3.46 o 
  -1   0   4      628.78      620.23      4.13 o 
   0   0   4       33.38       35.48      0.94 o 
   1   0   4       43.86       48.02      1.21 o 
   2   0   4        8.34        7.92      0.68 o 
   3   0   4        2.74        0.15      0.45 o 
   4   0   4        7.45        5.36      0.91 o 
   5   0   4        0.45        1.21      0.75 o 
  -6   1   4        0.05       -0.38      0.75 o 
  -5   1   4        4.21        3.05      0.58 o 
  -4   1   4       86.59       86.73      1.73 o 
  -3   1   4      142.67      151.01      2.08 o 
  -2   1   4      359.15      374.58      3.62 o 
  -1   1   4      343.83      335.63      2.45 o 
   0   1   4      598.00      583.87      6.98 o 
   1   1   4       99.06       98.99      1.55 o 
   2   1   4       18.25       21.99      0.61 o 
   3   1   4       15.85       17.47      1.55 o 
   4   1   4       24.46       20.45      1.51 o 
   5   1   4       30.54       26.11      1.74 o 
  -6   2   4        1.83        2.26      0.98 o 
  -5   2   4      190.93      190.55      3.82 o 
  -4   2   4       87.90       89.50      1.81 o 
  -3   2   4        1.22        3.17      0.98 o 
  -2   2   4      516.81      545.32      5.06 o 
  -1   2   4      375.18      368.82      2.74 o 
   0   2   4        4.30        6.26      0.60 o 
   1   2   4      151.66      167.58      2.80 o 
   2   2   4        9.55        9.70      0.54 o 
   3   2   4        0.91        1.73      0.75 o 
   4   2   4       31.17       25.81      1.58 o 
   5   2   4       25.80       22.56      1.66 o 
  -5   3   4        0.08       -0.28      0.75 o 
  -4   3   4       15.41       15.66      0.89 o 
  -3   3   4       49.23       53.93      1.38 o 
  -2   3   4       33.74       40.77      1.09 o 
  -1   3   4      206.67      218.50      3.79 o 
   0   3   4       88.14       78.05      1.96 o 
   1   3   4       29.81       27.32      1.21 o 
   2   3   4       11.70       13.49      0.72 o 
   3   3   4        7.16        9.80      1.13 o 
   4   3   4        0.01       -0.68      0.53 o 
   5   3   4       56.99       58.19      2.64 o 
  -5   4   4        4.67        3.32      0.98 o 
  -4   4   4       45.58       47.21      1.41 o 
  -3   4   4        9.02        8.52      0.74 o 
  -2   4   4      101.02      109.03      2.45 o 
  -1   4   4       54.10       54.58      1.89 o 
   0   4   4       39.59       38.49      1.59 o 
   1   4   4       24.43       27.47      1.43 o 
   2   4   4       36.46       40.19      1.25 o 
   3   4   4       11.67       10.67      0.83 o 
   4   4   4       11.66       13.35      1.43 o 
  -5   5   4       32.88       33.05      2.11 o 
  -4   5   4        8.10       11.03      2.19 o 
  -3   5   4        0.39        0.08      0.40 o 
  -2   5   4        2.04        1.44      1.09 o 
  -1   5   4        2.59        2.56      0.68 o 
   0   5   4        1.56        1.43      0.60 o 
   1   5   4        9.47       10.71      1.13 o 
   2   5   4       20.72       23.02      1.07 o 
   3   5   4       32.63       36.68      1.35 o 
   4   5   4        1.08        0.60      0.75 o 
  -4   6   4       35.32       39.28      1.49 o 
  -3   6   4        1.69        1.02      0.48 o 
  -2   6   4        0.00        0.38      0.60 o 
  -1   6   4        9.53        8.15      1.06 o 
   0   6   4        7.92        8.75      1.13 o 
   1   6   4        0.57        0.45      0.53 o 
   2   6   4        6.58        6.93      0.77 o 
   3   6   4       38.79       38.10      1.51 o 
  -3   7   4        0.01        0.08      0.48 o 
  -2   7   4        6.41        6.03      1.06 o 
  -1   7   4        2.43        1.66      0.75 o 
   0   7   4        2.96        0.98      0.60 o 
   1   7   4        3.10        1.74      0.83 o 
   2   7   4       21.14       24.67      1.89 o 
   3   7   4        9.49       10.56      1.04 o 
  -2   8   4        0.19        0.08      0.68 o 
  -1   8   4        0.08        0.08      0.60 o 
   0   8   4        0.02        0.08      0.68 o 
   1   8   4        4.27        3.70      0.98 o 
   0  -9   5        2.90        3.62      1.13 o 
  -2  -8   5        3.66        2.19      0.98 o 
  -1  -8   5        6.33        4.30      1.06 o 
   0  -8   5       12.04       10.26      1.43 o 
   1  -8   5        0.61       -0.15      0.75 o 
   2  -8   5        3.91        3.49      0.69 o 
  -3  -7   5       59.98       50.57      2.49 o 
  -2  -7   5        0.17        0.14      0.42 o 
  -1  -7   5        9.00        9.20      1.28 o 
   0  -7   5        0.05       -0.38      0.60 o 
   1  -7   5        7.31        7.81      0.80 o 
   2  -7   5        0.07       -0.06      0.33 o 
   3  -7   5        1.26        1.28      0.75 o 
  -4  -6   5       19.03       19.09      1.81 o 
  -3  -6   5       29.61       25.86      1.12 o 
  -2  -6   5       14.28       11.79      0.83 o 
  -1  -6   5       12.88       14.33      1.43 o 
   0  -6   5        0.12        0.53      0.68 o 
   1  -6   5       23.85       25.44      0.88 o 
   2  -6   5        2.46        2.60      0.41 o 
   3  -6   5       16.73       15.58      1.01 o 
   4  -6   5        0.02       -0.08      0.60 o 
  -5  -5   5        0.48        0.22      0.45 o 
  -4  -5   5        0.08       -0.21      0.42 o 
  -3  -5   5        0.72       -0.42      0.49 o 
  -2  -5   5       38.65       35.59      1.62 o 
  -1  -5   5       49.94       53.97      2.11 o 
   0  -5   5       13.84       13.97      0.80 o 
   1  -5   5       53.89       53.18      1.07 o 
   2  -5   5        0.25        0.09      0.29 o 
   3  -5   5        0.04       -0.27      0.34 o 
   4  -5   5       49.14       46.96      2.57 o 
  -5  -4   5       23.75       25.32      1.17 o 
  -4  -4   5        2.46        2.58      0.50 o 
  -3  -4   5        3.53        3.50      0.53 o 
  -2  -4   5       96.42       98.63      1.63 o 
  -1  -4   5       25.13       28.45      1.36 o 
   0  -4   5       13.59       14.07      0.69 o 
   1  -4   5       34.32       36.64      0.79 o 
   2  -4   5       22.59       22.53      0.69 o 
   3  -4   5       18.27       18.46      0.98 o 
   4  -4   5        4.94        4.39      1.36 o 
   5  -4   5        0.20        0.53      0.75 o 
  -5  -3   5        0.29        0.39      0.45 o 
  -4  -3   5       35.28       34.69      1.14 o 
  -3  -3   5        2.37        2.05      0.42 o 
  -2  -3   5        9.55       11.92      0.60 o 
  -1  -3   5      158.04      172.45      2.33 o 
   0  -3   5       29.83       27.91      0.69 o 
   1  -3   5       86.51       92.08      1.51 o 
   2  -3   5        0.01       -0.08      0.20 o 
   3  -3   5        1.69        1.94      0.42 o 
   4  -3   5       41.12       35.62      1.33 o 
   5  -3   5        1.23        1.73      0.58 o 
  -6  -2   5        0.02        0.15      0.75 o 
  -5  -2   5       59.54       62.00      4.04 o 
  -4  -2   5       17.01       17.34      0.88 o 
  -3  -2   5      107.26      106.60      1.72 o 
  -2  -2   5      821.39      817.63      6.81 o 
  -1  -2   5       36.20       39.07      1.28 o 
   0  -2   5       17.36       16.45      0.75 o 
   1  -2   5       10.61        9.41      0.50 o 
   2  -2   5      219.00      214.16      1.87 o 
   3  -2   5        2.34        2.01      0.45 o 
   4  -2   5       17.18       15.70      0.98 o 
   5  -2   5        6.18        6.05      0.76 o 
  -6  -1   5       56.59       64.15      2.72 o 
  -5  -1   5       24.46       24.62      1.74 o 
  -4  -1   5       11.13       10.30      0.79 o 
  -3  -1   5      205.93      224.20      2.69 o 
  -2  -1   5      361.68      381.87      3.57 o 
  -1  -1   5       10.32       10.77      0.50 o 
   0  -1   5       15.09       11.48      0.32 o 
   1  -1   5       21.49       21.77      0.45 o 
   2  -1   5        3.79        2.49      0.53 o 
   3  -1   5       24.61       26.64      1.43 o 
   4  -1   5        1.93        1.58      0.68 o 
   5  -1   5        0.23        0.00      0.68 o 
  -6   0   5       43.22       43.77      2.34 o 
  -5   0   5       96.39       94.14      1.94 o 
  -4   0   5       89.16       87.86      2.91 o 
  -3   0   5      188.21      203.23      2.54 o 
  -2   0   5     1284.90     1312.70     10.40 o 
  -1   0   5       10.41        8.60      0.52 o 
   0   0   5      187.20      174.79      1.93 o 
   1   0   5        0.25       -0.15      0.16 o 
   2   0   5       72.29       80.04      0.98 o 
   3   0   5        1.16        1.43      0.60 o 
   4   0   5        5.26        5.58      0.91 o 
   5   0   5       50.61       54.49      2.49 o 
  -6   1   5        1.62        0.15      0.75 o 
  -5   1   5       25.21       26.54      1.11 o 
  -4   1   5       12.21       13.05      0.85 o 
  -3   1   5       93.86      109.28      1.79 o 
  -2   1   5       29.83       30.78      1.40 o 
  -1   1   5      106.81      107.45      1.12 o 
   0   1   5       20.46       19.47      0.83 o 
   1   1   5      534.05      572.92      4.93 o 
   2   1   5       10.47        9.61      0.49 o 
   3   1   5       34.34       35.32      1.58 o 
   4   1   5        0.07        0.30      0.53 o 
   5   1   5        5.99        6.03      1.06 o 
  -6   2   5       10.83       10.94      1.43 o 
  -5   2   5        6.45        5.49      0.67 o 
  -4   2   5       12.20       11.24      0.80 o 
  -3   2   5       12.23       14.35      0.77 o 
  -2   2   5      345.91      377.97      3.86 o 
  -1   2   5       17.70       18.97      0.51 o 
   0   2   5       31.28       31.25      1.21 o 
   1   2   5       67.91       65.78      1.66 o 
   2   2   5       49.52       47.60      1.05 o 
   3   2   5       15.09       13.05      1.28 o 
   4   2   5       19.12       21.50      1.58 o 
   5   2   5        0.47       -0.23      0.68 o 
  -5   3   5        5.42        7.14      0.76 o 
  -4   3   5       25.25       25.35      1.04 o 
  -3   3   5       21.56       19.57      0.93 o 
  -2   3   5        0.12        0.60      0.34 o 
  -1   3   5      110.46       96.13      2.42 o 
   0   3   5       29.68       30.87      1.28 o 
   1   3   5      322.01      333.55      5.08 o 
   2   3   5      142.02      155.12      2.29 o 
   3   3   5       52.09       55.22      1.34 o 
   4   3   5       14.97       17.05      1.58 o 
   5   3   5        4.75        4.07      1.06 o 
  -5   4   5        0.15       -0.35      0.42 o 
  -4   4   5        0.74        0.49      0.43 o 
  -3   4   5        4.67        6.80      0.79 o 
  -2   4   5        3.75        4.29      0.56 o 
  -1   4   5        0.43       -0.08      0.38 o 
   0   4   5       22.75       20.37      1.21 o 
   1   4   5       66.59       70.74      2.19 o 
   2   4   5       19.64       21.13      0.99 o 
   3   4   5       60.04       61.96      3.36 o 
   4   4   5        1.40        0.08      0.60 o 
  -5   5   5       11.80       16.39      1.17 o 
  -4   5   5        0.58        0.89      0.50 o 
  -3   5   5       20.67       19.61      1.47 o 
  -2   5   5        0.28        0.19      0.49 o 
  -1   5   5        3.24        3.85      0.75 o 
   0   5   5       18.03       17.20      1.28 o 
   1   5   5       22.02       20.07      1.36 o 
   2   5   5       75.23       74.41      1.81 o 
   3   5   5       40.90       42.83      1.81 o 
   4   5   5       15.62       15.69      1.74 o 
  -4   6   5        0.05        0.17      0.45 o 
  -3   6   5        0.07       -0.39      0.40 o 
  -2   6   5        2.90        3.55      0.83 o 
  -1   6   5        1.31        1.89      0.75 o 
   0   6   5       11.34       10.26      1.21 o 
   1   6   5        3.53        2.49      0.75 o 
   2   6   5        7.36        7.81      0.83 o 
   3   6   5        7.65        7.20      0.88 o 
  -3   7   5        0.55        0.30      0.68 o 
  -2   7   5        8.78        7.77      1.21 o 
  -1   7   5        0.06       -0.23      0.53 o 
   0   7   5       10.44       11.17      1.36 o 
   1   7   5        8.47        9.35      1.28 o 
   2   7   5        0.62        1.21      0.59 o 
  -2   8   5        0.62        0.60      0.75 o 
  -1   8   5        6.49        5.51      1.13 o 
   0   8   5        0.48        0.30      0.68 o 
   1   8   5        0.94        0.75      0.83 o 
  -2  -8   6        2.13        3.09      1.06 o 
  -1  -8   6       25.74       24.90      1.96 o 
   0  -8   6        1.48        1.89      0.91 o 
   1  -8   6        1.21        0.45      0.83 o 
   2  -8   6        0.01        1.13      0.68 o 
  -3  -7   6        0.07        0.23      0.75 o 
  -2  -7   6        0.31       -0.53      0.60 o 
  -1  -7   6        3.24        4.68      1.06 o 
   0  -7   6       17.80       15.77      1.51 o 
   1  -7   6        2.41        3.29      1.55 o 
   2  -7   6        4.21        3.79      0.50 o 
   3  -7   6        2.14        2.04      0.75 o 
  -4  -6   6        6.32        8.52      1.28 o 
  -3  -6   6        7.12        6.34      1.13 o 
  -2  -6   6       14.77       14.79      1.51 o 
  -1  -6   6       31.29       33.88      1.89 o 
   0  -6   6        7.36        8.67      0.83 o 
   1  -6   6        0.12       -0.17      0.30 o 
   2  -6   6       15.93       16.29      0.74 o 
   3  -6   6        1.19        1.32      0.47 o 
   4  -6   6        0.06       -0.38      0.68 o 
  -5  -5   6       14.05       16.37      1.66 o 
  -4  -5   6        3.73        5.21      1.06 o 
  -3  -5   6        0.01       -0.41      0.34 o 
  -2  -5   6        0.34        0.68      0.91 o 
  -1  -5   6        0.05        0.30      0.60 o 
   0  -5   6        4.70        4.26      0.59 o 
   1  -5   6        2.32        2.48      0.38 o 
   2  -5   6        1.64        1.09      0.40 o 
   3  -5   6       33.11       30.85      1.85 o 
   4  -5   6        2.12        1.85      0.83 o 
  -5  -4   6        1.97        2.21      0.56 o 
  -4  -4   6       39.82       39.05      1.25 o 
  -3  -4   6        6.74        5.58      0.75 o 
  -2  -4   6       54.51       55.94      1.19 o 
  -1  -4   6       25.50       32.02      1.09 o 
   0  -4   6        2.12        1.51      0.60 o 
   1  -4   6        5.03        5.36      0.44 o 
   2  -4   6       50.42       50.63      1.40 o 
   3  -4   6       15.72       16.63      1.66 o 
   4  -4   6       18.80       18.55      1.32 o 
  -5  -3   6        6.11        6.46      1.02 o 
  -4  -3   6       13.93       13.39      1.13 o 
  -3  -3   6       96.99       95.49      2.57 o 
  -2  -3   6        0.85        2.17      0.33 o 
  -1  -3   6       66.73       64.66      0.92 o 
   0  -3   6      125.53      121.89      1.30 o 
   1  -3   6       73.18       72.17      1.03 o 
   2  -3   6        4.53        4.15      0.38 o 
   3  -3   6       87.81       80.63      1.79 o 
   4  -3   6        1.15        2.10      1.28 o 
   5  -3   6        0.28        0.78      0.53 o 
  -6  -2   6       36.13       34.63      2.04 o 
  -5  -2   6       14.42       16.03      1.36 o 
  -4  -2   6       99.71      104.25      1.91 o 
  -3  -2   6        1.24        1.46      0.38 o 
  -2  -2   6       48.73       44.65      1.09 o 
  -1  -2   6       35.86       34.81      2.11 o 
   0  -2   6        0.57        1.05      0.17 o 
   1  -2   6       63.36       63.61      0.89 o 
   2  -2   6        0.01        0.06      0.17 o 
   3  -2   6        4.64        4.41      0.56 o 
   4  -2   6        0.91        0.89      0.45 o 
   5  -2   6       35.28       40.12      2.34 o 
  -6  -1   6        2.39        3.09      0.98 o 
  -5  -1   6        1.35        2.40      0.53 o 
  -4  -1   6        3.74        3.32      0.53 o 
  -3  -1   6       72.40       75.16      1.45 o 
  -2  -1   6       31.64       26.95      0.70 o 
  -1  -1   6      113.05       94.82      2.12 o 
   0  -1   6      928.80      955.42      6.23 o 
   1  -1   6       53.52       51.64      1.12 o 
   2  -1   6        0.01        0.45      0.38 o 
   3  -1   6       12.71        9.05      0.98 o 
   4  -1   6       25.78       24.45      1.58 o 
   5  -1   6        1.27        1.43      0.83 o 
  -6   0   6       29.43       26.63      1.96 o 
  -5   0   6        8.94        9.50      0.83 o 
  -4   0   6        2.74        2.50      0.50 o 
  -3   0   6       41.12       42.61      1.09 o 
  -2   0   6       55.59       61.72      1.17 o 
  -1   0   6       61.58       53.87      1.01 o 
   0   0   6      185.31      187.31      1.65 o 
   1   0   6      351.05      379.43      3.46 o 
   2   0   6       14.79       16.06      0.47 o 
   3   0   6       22.25       23.84      1.43 o 
   4   0   6        3.48        1.66      0.68 o 
   5   0   6        7.81        7.62      1.21 o 
  -6   1   6        2.88        4.00      1.06 o 
  -5   1   6        2.23        2.02      0.75 o 
  -4   1   6       20.65       22.13      0.99 o 
  -3   1   6        4.25        2.97      0.45 o 
  -2   1   6       34.34       38.17      1.13 o 
  -1   1   6       48.27       50.42      0.94 o 
   0   1   6     1657.41     1740.83     19.32 o 
   1   1   6      174.26      183.22      2.14 o 
   2   1   6       35.08       40.34      0.91 o 
   3   1   6        7.96        7.62      0.98 o 
   4   1   6      173.16      170.03      4.08 o 
   5   1   6       12.18       12.52      1.43 o 
  -6   2   6        0.12        0.68      0.83 o 
  -5   2   6        5.88        7.52      0.77 o 
  -4   2   6       22.00       22.28      0.99 o 
  -3   2   6       10.73       13.67      0.75 o 
  -2   2   6       36.59       41.26      1.06 o 
  -1   2   6       11.54       17.20      0.57 o 
   0   2   6      204.05      199.26      3.48 o 
   1   2   6      193.04      218.89      2.59 o 
   2   2   6       17.66       17.49      0.74 o 
   3   2   6       15.67       16.82      1.28 o 
   4   2   6       66.88       62.65      2.49 o 
   5   2   6        9.69       10.03      1.36 o 
  -5   3   6        1.76        2.48      0.56 o 
  -4   3   6       16.90       17.68      0.96 o 
  -3   3   6        0.34        0.30      0.64 o 
  -2   3   6       36.72       38.47      1.15 o 
  -1   3   6       38.24       34.04      1.43 o 
   0   3   6      236.93      236.58      4.16 o 
   1   3   6       12.37       11.17      0.91 o 
   2   3   6       91.01       92.13      1.85 o 
   3   3   6       51.18       49.51      2.11 o 
   4   3   6      158.51      159.10      4.23 o 
  -5   4   6       33.30       35.78      1.41 o 
  -4   4   6        0.70        0.82      0.45 o 
  -3   4   6        8.34        7.45      0.72 o 
  -2   4   6       50.26       46.75      1.36 o 
  -1   4   6       11.28       13.84      0.80 o 
   0   4   6        3.91        3.77      0.68 o 
   1   4   6        0.28       -0.15      0.45 o 
   2   4   6        9.57        9.29      0.94 o 
   3   4   6       15.02       13.43      1.43 o 
   4   4   6       49.53       52.90      2.49 o 
  -4   5   6        0.01       -0.56      0.37 o 
  -3   5   6        6.07        5.33      0.54 o 
  -2   5   6       26.85       24.67      1.51 o 
  -1   5   6        3.69        4.15      0.83 o 
   0   5   6       11.72       12.75      1.28 o 
   1   5   6        1.08        0.68      0.60 o 
   2   5   6        0.38       -0.08      0.57 o 
   3   5   6       12.98       11.62      1.43 o 
   4   5   6       10.37        7.24      1.28 o 
  -4   6   6        0.65        0.00      0.48 o 
  -3   6   6       26.70       23.60      1.81 o 
  -2   6   6        5.19        4.68      0.91 o 
  -1   6   6        0.99        0.83      0.68 o 
   0   6   6        0.44        0.30      0.53 o 
   1   6   6        8.34       10.34      1.28 o 
   2   6   6       19.88       22.80      1.17 o 
   3   6   6       12.24       11.84      1.58 o 
  -3   7   6        2.56        3.32      0.98 o 
  -2   7   6        0.59        1.13      0.68 o 
  -1   7   6       20.63       16.90      1.66 o 
   0   7   6        4.08        3.24      0.91 o 
   1   7   6       61.78       69.74      2.87 o 
   2   7   6        4.62        3.43      1.13 o 
  -1   8   6        0.14       -0.30      0.68 o 
   0   8   6        0.12       -0.08      0.68 o 
  -2  -8   7        4.04        3.70      1.13 o 
  -1  -8   7        3.77        4.83      1.13 o 
   0  -8   7        0.03       -0.45      0.68 o 
   1  -8   7        0.07        0.19      0.64 o 
   2  -8   7        6.10        8.60      1.36 o 
  -3  -7   7        0.03       -0.60      0.60 o 
  -2  -7   7        0.03       -0.83      0.60 o 
  -1  -7   7        0.31        0.08      0.68 o 
   0  -7   7        9.56        7.47      1.13 o 
   1  -7   7        0.30        0.11      0.45 o 
   2  -7   7       14.69       16.38      1.58 o 
   3  -7   7       12.06       12.55      1.01 o 
  -4  -6   7        8.90        9.58      1.36 o 
  -3  -6   7        0.05        0.68      0.68 o 
  -2  -6   7        0.21        0.45      0.68 o 
  -1  -6   7        0.04        0.08      0.68 o 
   0  -6   7        0.45       -0.21      0.40 o 
   1  -6   7        0.02       -0.17      0.31 o 
   2  -6   7       12.33       12.63      0.90 o 
   3  -6   7       60.29       55.89      1.65 o 
  -5  -5   7       17.56       17.58      1.74 o 
  -4  -5   7        2.31        0.68      0.68 o 
  -3  -5   7        0.77        0.83      0.68 o 
  -2  -5   7        0.59        0.00      0.60 o 
  -1  -5   7        3.23        3.36      0.61 o 
   0  -5   7       37.57       39.10      1.25 o 
   1  -5   7        7.60        7.61      0.51 o 
   2  -5   7       97.98       97.92      1.90 o 
   3  -5   7       29.27       29.98      1.20 o 
   4  -5   7        0.52       -0.45      0.40 o 
  -5  -4   7        2.81        2.11      0.91 o 
  -4  -4   7       37.82       38.03      1.96 o 
  -3  -4   7       29.11       27.39      1.66 o 
  -2  -4   7        1.51        1.28      0.75 o 
  -1  -4   7        1.49        0.53      0.40 o 
   0  -4   7        4.67        5.39      0.59 o 
   1  -4   7        9.45       10.87      0.53 o 
   2  -4   7       33.55       32.39      1.12 o 
   3  -4   7       20.43       18.53      1.85 o 
   4  -4   7       14.24       15.00      1.36 o 
  -5  -3   7        0.99        0.38      0.68 o 
  -4  -3   7       12.07       11.40      0.78 o 
  -3  -3   7        0.10        0.16      0.32 o 
  -2  -3   7        0.73        0.40      0.21 o 
  -1  -3   7       13.03       11.85      0.91 o 
   0  -3   7      318.59      317.35      2.56 o 
   1  -3   7      188.44      191.06      2.36 o 
   2  -3   7       48.37       53.71      1.35 o 
   3  -3   7        0.71       -0.12      0.40 o 
   4  -3   7        1.57        2.15      0.53 o 
   5  -3   7       10.71       10.71      1.58 o 
  -5  -2   7        8.85        8.84      0.94 o 
  -4  -2   7       10.27       11.95      0.82 o 
  -3  -2   7      123.29      124.72      1.91 o 
  -2  -2   7       65.81       57.03      1.02 o 
  -1  -2   7       21.80       23.27      1.32 o 
   0  -2   7       85.06       85.54      0.93 o 
   1  -2   7       84.18       99.52      1.45 o 
   2  -2   7        7.11        5.96      0.56 o 
   3  -2   7       37.33       39.14      1.28 o 
   4  -2   7       11.08       12.30      0.96 o 
   5  -2   7       12.42       12.98      1.07 o 
  -6  -1   7        9.93        9.43      1.36 o 
  -5  -1   7        3.42        4.52      0.61 o 
  -4  -1   7        3.90        5.02      0.87 o 
  -3  -1   7        6.31        6.12      0.54 o 
  -2  -1   7       53.79       43.72      0.76 o 
  -1  -1   7       38.44       40.82      1.66 o 
   0  -1   7     1844.63     1984.07     17.64 o 
   1  -1   7      265.91      278.36      2.35 o 
   2  -1   7        2.18        2.25      0.40 o 
   3  -1   7       37.60       38.56      1.81 o 
   4  -1   7        8.04        7.17      1.13 o 
   5  -1   7        0.83        2.34      0.83 o 
  -6   0   7       14.61       16.30      1.58 o 
  -5   0   7        2.34        1.73      0.50 o 
  -4   0   7        1.55        1.06      0.43 o 
  -3   0   7       56.95       64.02      1.38 o 
  -2   0   7      203.24      198.40      2.74 o 
  -1   0   7      123.26      128.68      1.97 o 
   0   0   7       57.49       67.75      0.91 o 
   1   0   7       52.44       63.78      0.95 o 
   2   0   7       39.75       39.55      0.98 o 
   3   0   7       32.64       31.77      1.66 o 
   4   0   7       81.96       76.02      2.64 o 
   5   0   7        0.07        0.45      0.68 o 
  -6   1   7        4.85        6.19      1.21 o 
  -5   1   7        0.00       -0.40      0.87 o 
  -4   1   7        9.50        9.16      0.75 o 
  -3   1   7        0.00        0.21      0.34 o 
  -2   1   7       14.53       11.45      0.45 o 
  -1   1   7      155.23      171.98      2.12 o 
   0   1   7      364.51      400.41      6.60 o 
   1   1   7       63.07       62.93      1.17 o 
   2   1   7       82.13       77.90      1.32 o 
   3   1   7      353.57      353.10      5.98 o 
   4   1   7       29.08       30.11      1.81 o 
   5   1   7        0.62        0.23      0.68 o 
  -5   2   7        5.99        5.93      0.94 o 
  -4   2   7       17.56       19.62      0.99 o 
  -3   2   7        6.74        5.75      1.13 o 
  -2   2   7      184.72      177.08      1.71 o 
  -1   2   7        7.39        8.90      0.50 o 
   0   2   7        0.10        0.68      0.38 o 
   1   2   7       10.24        9.67      0.49 o 
   2   2   7       17.09       18.51      1.32 o 
   3   2   7        4.89        5.43      0.98 o 
   4   2   7       88.05       88.03      3.02 o 
  -5   3   7        0.69       -0.25      0.49 o 
  -4   3   7        3.47        5.19      1.24 o 
  -3   3   7        0.03       -0.03      0.36 o 
  -2   3   7        2.11        2.23      0.72 o 
  -1   3   7       24.04       24.29      0.75 o 
   0   3   7        1.87        3.24      0.68 o 
   1   3   7        0.65        0.60      0.45 o 
   2   3   7       27.59       28.27      1.03 o 
   3   3   7      123.51      136.03      3.63 o 
   4   3   7        0.09       -0.68      0.60 o 
  -5   4   7        4.22        4.33      0.72 o 
  -4   4   7        1.70        2.25      1.21 o 
  -3   4   7        4.98        4.12      0.59 o 
  -2   4   7       51.82       56.16      2.19 o 
  -1   4   7       16.30       16.30      1.28 o 
   0   4   7       33.72       32.00      1.58 o 
   1   4   7       26.68       28.30      1.58 o 
   2   4   7        5.21        4.47      0.59 o 
   3   4   7       11.33       12.37      1.36 o 
   4   4   7        2.87        3.70      1.06 o 
  -4   5   7        0.01       -0.18      0.53 o 
  -3   5   7        2.14        0.79      0.75 o 
  -2   5   7       51.50       49.96      2.11 o 
  -1   5   7       11.73       11.92      1.28 o 
   0   5   7       52.62       58.57      2.26 o 
   1   5   7      150.05      158.44      3.78 o 
   2   5   7        0.13       -0.38      0.37 o 
   3   5   7        0.33        2.04      0.83 o 
  -4   6   7        0.07       -0.09      0.53 o 
  -3   6   7       18.79       15.54      1.58 o 
  -2   6   7        4.11        2.34      0.83 o 
  -1   6   7        0.32        0.68      0.60 o 
   0   6   7       95.85       97.48      3.10 o 
   1   6   7       44.88       47.17      2.26 o 
   2   6   7        0.56        0.48      0.50 o 
   3   6   7        3.05        3.92      1.06 o 
  -3   7   7        1.65        2.11      0.91 o 
  -2   7   7       37.08       35.16      2.11 o 
  -1   7   7        1.01        0.08      0.60 o 
   0   7   7       29.14       30.86      1.96 o 
   1   7   7       24.57       22.56      1.81 o 
  -2  -8   8        0.04       -0.15      0.83 o 
  -1  -8   8        6.05        8.83      1.36 o 
   0  -8   8        0.01       -1.02      0.68 o 
   1  -8   8        1.83        0.39      1.09 o 
  -3  -7   8        1.85        2.94      0.98 o 
  -2  -7   8        6.39        7.17      1.21 o 
  -1  -7   8        1.11        1.58      0.83 o 
   0  -7   8        0.24        0.82      0.56 o 
   1  -7   8        5.99        7.28      0.83 o 
   2  -7   8       36.94       39.92      2.19 o 
  -4  -6   8        0.79        1.96      0.75 o 
  -3  -6   8       12.13       10.64      1.36 o 
  -2  -6   8        4.89        4.60      0.98 o 
  -1  -6   8        4.05        4.83      0.98 o 
   0  -6   8        0.57        0.83      0.48 o 
   1  -6   8        1.44        0.60      0.72 o 
   2  -6   8        6.34        5.13      0.98 o 
   3  -6   8        7.68        9.09      0.85 o 
  -4  -5   8       25.75       20.30      1.66 o 
  -3  -5   8        0.05       -0.08      0.68 o 
  -2  -5   8        5.86        3.17      0.91 o 
  -1  -5   8        7.40        7.76      0.77 o 
   0  -5   8        3.78        3.02      0.59 o 
   1  -5   8       49.82       50.80      1.05 o 
   2  -5   8        1.67        2.10      0.53 o 
   3  -5   8       11.92       13.66      0.96 o 
   4  -5   8        7.53        8.31      1.32 o 
  -5  -4   8       26.52       23.77      1.74 o 
  -4  -4   8        0.01        0.45      0.60 o 
  -3  -4   8       21.66       20.15      1.51 o 
  -2  -4   8       41.42       37.58      1.74 o 
  -1  -4   8       20.85       21.14      1.04 o 
   0  -4   8        1.50        1.66      0.48 o 
   1  -4   8        1.18        0.77      0.27 o 
   2  -4   8       60.12       61.62      1.50 o 
   3  -4   8        0.31       -0.14      0.40 o 
   4  -4   8        4.97        7.55      0.85 o 
  -5  -3   8        0.00       -0.15      0.68 o 
  -4  -3   8       34.28       31.16      1.81 o 
  -3  -3   8        4.94        4.38      0.91 o 
  -2  -3   8        0.18       -0.30      0.53 o 
  -1  -3   8      226.32      221.44      4.24 o 
   0  -3   8      112.82      112.73      1.22 o 
   1  -3   8      184.59      191.35      1.95 o 
   2  -3   8       32.49       32.17      1.28 o 
   3  -3   8      161.41      159.64      4.68 o 
   4  -3   8       20.53       20.82      1.09 o 
  -5  -2   8       16.95       15.84      1.51 o 
  -4  -2   8        0.84       -0.15      0.53 o 
  -3  -2   8        3.74        2.26      0.75 o 
  -2  -2   8       37.83       38.57      1.81 o 
  -1  -2   8       44.54       46.93      1.23 o 
   0  -2   8        1.56        1.69      0.19 o 
   1  -2   8       78.44       76.53      1.06 o 
   2  -2   8      219.62      215.37      2.86 o 
   3  -2   8       55.97       60.66      1.60 o 
   4  -2   8       24.13       20.86      1.15 o 
  -5  -1   8       23.57       23.31      1.12 o 
  -4  -1   8        0.11        0.80      0.42 o 
  -3  -1   8        0.73        0.82      0.36 o 
  -2  -1   8        0.46        0.33      0.22 o 
  -1  -1   8      376.34      357.27      3.78 o 
   0  -1   8       13.63       16.36      1.58 o 
   1  -1   8        7.07        8.42      0.42 o 
   2  -1   8       41.33       39.59      1.14 o 
   3  -1   8      894.64      879.04     10.55 o 
   4  -1   8        2.49        2.64      0.83 o 
   5  -1   8        2.68        2.64      0.98 o 
  -5   0   8        6.12        6.83      1.02 o 
  -4   0   8        3.65        2.61      0.60 o 
  -3   0   8        3.68        4.14      0.53 o 
  -2   0   8        7.55        7.08      0.55 o 
  -1   0   8       82.69       79.67      1.41 o 
   0   0   8        2.59        3.91      0.32 o 
   1   0   8       61.38       64.95      1.00 o 
   2   0   8      431.12      421.97      6.14 o 
   3   0   8      156.04      155.59      3.55 o 
   4   0   8       24.05       20.75      1.51 o 
  -5   1   8       37.63       38.04      1.33 o 
  -4   1   8        5.83        5.15      0.64 o 
  -3   1   8       23.09       22.16      0.92 o 
  -2   1   8        2.57        3.82      0.35 o 
  -1   1   8       30.67       28.29      1.40 o 
   0   1   8      121.80      138.59      2.80 o 
   1   1   8       17.77       19.18      0.72 o 
   2   1   8       83.76       81.34      1.43 o 
   3   1   8      450.36      456.33      7.20 o 
   4   1   8       10.17        8.60      1.21 o 
  -5   2   8        2.24        2.23      0.59 o 
  -4   2   8       16.49       16.03      1.36 o 
  -3   2   8        4.04        5.52      0.61 o 
  -2   2   8        5.57        5.65      0.36 o 
  -1   2   8      232.77      245.43      2.85 o 
   0   2   8      130.44      126.13      2.80 o 
   1   2   8        0.65        0.34      0.32 o 
   2   2   8      288.79      287.74      3.37 o 
   3   2   8       16.88       16.82      1.43 o 
   4   2   8        4.07        5.58      1.06 o 
  -5   3   8        1.16        1.40      0.53 o 
  -4   3   8        4.60        4.69      0.61 o 
  -3   3   8       20.83       17.75      1.13 o 
  -2   3   8      152.89      148.13      3.55 o 
  -1   3   8        3.32        3.63      0.39 o 
   0   3   8      136.54      135.11      3.17 o 
   1   3   8      231.86      217.41      4.08 o 
   2   3   8        7.27        8.37      1.24 o 
   3   3   8        7.67        8.45      1.13 o 
   4   3   8        5.63        6.71      1.13 o 
  -5   4   8        1.61        1.65      0.61 o 
  -4   4   8       20.30       21.27      1.09 o 
  -3   4   8       56.52       52.69      1.54 o 
  -2   4   8        7.64        8.83      1.13 o 
  -1   4   8        0.64        0.83      0.60 o 
   0   4   8      246.53      247.53      4.77 o 
   1   4   8        0.22        1.51      0.60 o 
   2   4   8       20.31       20.01      1.21 o 
   3   4   8        1.01        0.75      0.68 o 
  -4   5   8       17.30       15.50      1.15 o 
  -3   5   8        3.66        3.06      0.67 o 
  -2   5   8      122.13      116.18      3.97 o 
  -1   5   8        4.06        4.38      0.91 o 
   0   5   8      151.57      156.32      3.85 o 
   1   5   8       14.31       11.47      1.28 o 
   2   5   8        0.37       -0.41      0.40 o 
   3   5   8        4.36        3.92      0.98 o 
  -3   6   8       55.41       50.26      2.42 o 
  -2   6   8        0.02       -0.15      0.53 o 
  -1   6   8        0.45        0.23      0.68 o 
   0   6   8       12.35       11.77      1.43 o 
   1   6   8        4.62        5.05      1.06 o 
   2   6   8        0.33        0.70      0.50 o 
  -2   7   8       24.58       26.33      1.96 o 
  -1   7   8       13.17       13.28      1.58 o 
   0   7   8        1.17        0.91      0.75 o 
   1   7   8       28.44       35.08      2.11 o 
  -1  -8   9        0.86        0.83      0.91 o 
   0  -8   9        0.05        1.06      0.83 o 
   1  -8   9       10.67       11.41      1.07 o 
  -3  -7   9        3.13        4.00      1.13 o 
  -2  -7   9        5.38        4.60      1.13 o 
  -1  -7   9        0.72       -0.23      0.68 o 
   0  -7   9       13.22       13.03      1.04 o 
   1  -7   9        0.69        0.68      0.53 o 
   2  -7   9        1.32        1.96      0.91 o 
  -4  -6   9        0.13        0.08      0.75 o 
  -3  -6   9        8.06        5.81      1.06 o 
  -2  -6   9        1.05        2.19      0.91 o 
  -1  -6   9        1.82        1.26      1.17 o 
   0  -6   9        0.15        0.02      0.45 o 
   1  -6   9        2.82        4.20      0.63 o 
   2  -6   9       11.63       11.17      1.43 o 
   3  -6   9        2.57        2.72      0.91 o 
  -4  -5   9        1.44        0.75      0.68 o 
  -3  -5   9       22.28       22.48      1.58 o 
  -2  -5   9        0.47       -0.08      0.60 o 
  -1  -5   9       86.65       88.87      2.03 o 
   0  -5   9       76.58       77.74      1.81 o 
   1  -5   9       58.75       59.48      2.34 o 
   2  -5   9        0.41       -0.53      0.45 o 
   3  -5   9       16.73       15.44      1.13 o 
  -5  -4   9        5.37        4.83      1.06 o 
  -4  -4   9        7.61        7.92      1.21 o 
  -3  -4   9        2.51        2.87      0.83 o 
  -2  -4   9       25.02       26.79      1.58 o 
  -1  -4   9       10.08        8.07      0.74 o 
   0  -4   9        2.58        3.45      0.53 o 
   1  -4   9        9.72        9.68      0.74 o 
   2  -4   9      150.64      148.09      2.40 o 
   3  -4   9        1.89        2.08      0.53 o 
   4  -4   9       28.32       30.68      1.36 o 
  -5  -3   9        7.24        6.56      1.13 o 
  -4  -3   9       13.42       13.88      1.43 o 
  -3  -3   9        8.93        8.22      1.13 o 
  -2  -3   9        0.08       -0.11      0.43 o 
  -1  -3   9      208.31      209.74      2.94 o 
   0  -3   9        3.06        2.45      0.45 o 
   1  -3   9       82.43       80.92      1.84 o 
   2  -3   9      151.51      155.25      2.45 o 
   3  -3   9      196.22      203.48      3.16 o 
   4  -3   9       50.32       56.13      1.76 o 
  -5  -2   9        0.01        0.30      0.68 o 
  -4  -2   9        6.10        6.26      0.98 o 
  -3  -2   9       18.03       18.56      1.36 o 
  -2  -2   9        7.12        5.92      0.61 o 
  -1  -2   9       33.33       39.39      1.12 o 
   0  -2   9        0.31       -0.19      0.38 o 
   1  -2   9       18.97       18.13      0.59 o 
   2  -2   9      278.17      275.33      3.45 o 
   3  -2   9        9.21        7.17      0.74 o 
   4  -2   9       14.23       12.40      1.85 o 
  -5  -1   9       22.51       20.97      1.58 o 
  -4  -1   9       43.46       41.66      1.96 o 
  -3  -1   9        1.33        1.73      0.68 o 
  -2  -1   9        0.13        0.25      0.34 o 
  -1  -1   9        4.05        5.50      0.53 o 
   0  -1   9       65.76       69.00      1.39 o 
   1  -1   9       34.72       36.16      0.80 o 
   2  -1   9      239.36      228.10      2.99 o 
   3  -1   9      114.04      116.25      2.26 o 
   4  -1   9       41.56       39.92      1.74 o 
  -5   0   9        6.93        8.52      1.21 o 
  -4   0   9        3.75        4.10      0.56 o 
  -3   0   9       50.77       51.52      1.25 o 
  -2   0   9       65.78       64.52      1.41 o 
  -1   0   9       32.99       39.90      1.58 o 
   0   0   9        0.04        0.06      0.25 o 
   1   0   9       53.48       49.01      0.93 o 
   2   0   9      108.63      110.78      2.72 o 
   3   0   9       22.07       17.81      1.28 o 
   4   0   9        2.67        3.92      0.91 o 
  -5   1   9        0.11        0.19      0.45 o 
  -4   1   9       32.86       30.90      1.17 o 
  -3   1   9       12.14       12.37      0.76 o 
  -2   1   9       27.07       28.65      0.92 o 
  -1   1   9       17.43       17.33      0.74 o 
   0   1   9       50.13       52.89      1.36 o 
   1   1   9      105.11      103.31      1.68 o 
   2   1   9       35.16       33.96      1.58 o 
   3   1   9        1.08        0.68      0.53 o 
   4   1   9        0.01        0.68      0.68 o 
  -5   2   9        9.04        9.51      0.88 o 
  -4   2   9        2.97        2.09      0.53 o 
  -3   2   9        2.49        2.12      0.47 o 
  -2   2   9        8.87        7.85      0.98 o 
  -1   2   9      182.93      170.72      3.14 o 
   0   2   9        0.01       -0.10      0.30 o 
   1   2   9      251.91      251.10      3.97 o 
   2   2   9        0.05        0.30      0.53 o 
   3   2   9       44.54       44.53      2.04 o 
   4   2   9        0.03       -0.30      0.53 o 
  -5   3   9        1.40        0.89      0.50 o 
  -4   3   9       47.95       40.66      2.72 o 
  -3   3   9       37.81       37.73      1.28 o 
  -2   3   9       18.07       20.97      1.43 o 
  -1   3   9      142.02      143.09      4.04 o 
   0   3   9       33.01       33.96      1.66 o 
   1   3   9        0.04       -0.08      0.45 o 
   2   3   9       73.15       69.18      2.04 o 
   3   3   9       18.77       19.31      1.51 o 
   4   3   9        1.44        1.73      0.83 o 
  -4   4   9       49.13       48.21      1.63 o 
  -3   4   9       29.48       28.22      1.25 o 
  -2   4   9        1.05        0.98      0.60 o 
  -1   4   9       78.83       78.29      2.64 o 
   0   4   9      136.10      129.86      3.32 o 
   1   4   9      143.20      153.44      3.63 o 
   2   4   9        0.11        1.57      0.49 o 
   3   4   9       13.61       14.41      1.51 o 
  -4   5   9       16.07       12.03      1.04 o 
  -3   5   9        7.51        5.96      1.06 o 
  -2   5   9        3.04        2.41      0.75 o 
  -1   5   9       92.76       90.98      3.02 o 
   0   5   9       45.01       45.66      2.11 o 
   1   5   9       93.07       95.28      3.02 o 
   2   5   9        0.61        0.23      0.68 o 
  -3   6   9        0.68        1.13      0.75 o 
  -2   6   9        3.61        4.30      0.98 o 
  -1   6   9       18.31       20.29      1.81 o 
   0   6   9      184.86      183.92      4.68 o 
   1   6   9       12.55       14.33      1.58 o 
   2   6   9        5.61        7.03      0.85 o 
  -1   7   9       37.36       45.58      2.49 o 
   0   7   9       17.67       16.45      1.74 o 
  -2  -7  10       22.53       26.63      1.96 o 
  -1  -7  10        0.43        1.43      0.83 o 
   0  -7  10       47.15       49.59      2.30 o 
   1  -7  10       54.88       61.66      2.72 o 
   2  -7  10        2.14        2.19      0.91 o 
  -3  -6  10       13.15       10.03      1.36 o 
  -2  -6  10        2.82        2.11      0.83 o 
  -1  -6  10        2.48        2.46      0.59 o 
   0  -6  10       88.64       93.90      2.18 o 
   1  -6  10       43.71       46.98      2.53 o 
   2  -6  10        4.78        5.05      1.06 o 
  -4  -5  10       10.45        7.47      1.21 o 
  -3  -5  10        1.39        1.36      0.75 o 
  -2  -5  10       82.92       83.73      2.79 o 
  -1  -5  10        7.70        7.17      0.77 o 
   0  -5  10       47.12       49.66      2.26 o 
   1  -5  10       67.98       69.92      1.74 o 
   2  -5  10       76.80       80.40      2.94 o 
   3  -5  10       11.58       12.90      1.51 o 
  -5  -4  10        2.23        0.08      0.75 o 
  -4  -4  10        0.01       -0.23      0.60 o 
  -3  -4  10       19.48       17.35      1.58 o 
  -2  -4  10       17.65       17.21      1.03 o 
  -1  -4  10       19.07       16.75      1.24 o 
   0  -4  10      131.41      135.10      2.37 o 
   1  -4  10      161.23      166.73      2.61 o 
   2  -4  10        5.26        5.81      1.06 o 
   3  -4  10       34.75       38.94      2.19 o 
  -5  -3  10        1.12        0.53      0.68 o 
  -4  -3  10       45.12       38.71      2.04 o 
  -3  -3  10        0.09       -0.30      0.53 o 
  -2  -3  10       80.23       83.91      2.00 o 
  -1  -3  10      106.46      108.35      2.11 o 
   0  -3  10        0.00       -0.07      0.49 o 
   1  -3  10        2.94        2.03      0.47 o 
   2  -3  10      144.92      147.77      2.41 o 
   3  -3  10        1.60        1.79      0.50 o 
   4  -3  10       88.22       96.05      2.34 o 
  -5  -2  10       29.70       29.65      1.96 o 
  -4  -2  10        6.97        8.15      1.21 o 
  -3  -2  10        0.23       -0.08      0.60 o 
  -2  -2  10      302.39      302.40      3.85 o 
  -1  -2  10       58.18       63.66      1.52 o 
   0  -2  10       46.06       45.08      1.22 o 
   1  -2  10       85.70       85.38      1.25 o 
   2  -2  10       97.18       96.28      1.89 o 
   3  -2  10       92.96       95.05      2.23 o 
   4  -2  10        8.05        7.99      0.88 o 
  -5  -1  10        0.04        1.43      0.75 o 
  -4  -1  10       45.44       41.66      2.04 o 
  -3  -1  10       57.89       55.71      2.26 o 
  -2  -1  10       49.51       49.62      1.33 o 
  -1  -1  10        2.92        2.80      0.48 o 
   0  -1  10        7.13        7.75      0.45 o 
   1  -1  10        7.11        4.62      0.39 o 
   2  -1  10       16.27       16.24      0.85 o 
   3  -1  10       41.55       39.02      1.35 o 
   4  -1  10       11.74       11.56      2.79 o 
  -5   0  10       43.92       48.98      2.34 o 
  -4   0  10       10.44       10.03      1.21 o 
  -3   0  10       24.47       23.47      1.51 o 
  -2   0  10       30.66       29.38      1.62 o 
  -1   0  10       48.73       48.42      1.70 o 
   0   0  10       13.90       13.13      0.56 o 
   1   0  10       35.17       35.12      0.84 o 
   2   0  10      121.98      122.97      2.19 o 
   3   0  10       43.39       42.64      1.89 o 
   4   0  10        2.22        0.98      0.75 o 
  -5   1  10       12.08       13.13      1.51 o 
  -4   1  10       77.02       76.18      1.79 o 
  -3   1  10       87.01       86.91      1.76 o 
  -2   1  10       11.84       13.27      0.78 o 
  -1   1  10      520.01      512.91      5.23 o 
   0   1  10        0.01        0.04      0.24 o 
   1   1  10       18.37       15.39      0.65 o 
   2   1  10       34.09       33.35      1.58 o 
   3   1  10        0.36        0.45      0.60 o 
   4   1  10        8.45        8.07      1.21 o 
  -5   2  10       15.17       13.22      1.01 o 
  -4   2  10       93.30       91.38      2.49 o 
  -3   2  10       70.36       72.17      1.69 o 
  -2   2  10       97.30       94.02      2.87 o 
  -1   2  10       12.60       14.22      1.06 o 
   0   2  10       33.78       33.16      1.09 o 
   1   2  10       46.30       45.34      1.23 o 
   2   2  10        6.98        7.54      0.98 o 
   3   2  10        2.68        3.70      0.83 o 
   4   2  10        0.80        1.36      0.75 o 
  -5   3  10       36.05       32.20      1.39 o 
  -4   3  10       68.29       65.91      1.81 o 
  -3   3  10       14.07       16.25      0.99 o 
  -2   3  10        2.07        2.34      0.83 o 
  -1   3  10      457.32      463.97      7.51 o 
   0   3  10       70.96       71.94      2.42 o 
   1   3  10       93.93       90.80      1.87 o 
   2   3  10       21.00       20.30      1.43 o 
   3   3  10       24.81       29.27      1.81 o 
  -4   4  10        1.53        0.49      0.48 o 
  -3   4  10        0.30        0.60      0.60 o 
  -2   4  10       10.25        9.81      1.28 o 
  -1   4  10       80.46       86.82      2.87 o 
   0   4  10      154.27      149.90      3.70 o 
   1   4  10        2.56        3.07      0.56 o 
   2   4  10       12.84       14.41      1.51 o 
   3   4  10        1.79        3.17      0.98 o 
  -3   5  10        2.12        0.98      0.83 o 
  -2   5  10        2.99        1.66      0.83 o 
  -1   5  10      112.35      112.06      3.40 o 
   0   5  10       10.53        9.88      1.28 o 
   1   5  10       20.93       21.20      1.58 o 
   2   5  10        2.61        1.13      0.75 o 
  -2   6  10        0.87        0.00      0.68 o 
  -1   6  10        1.49        1.51      0.75 o 
   0   6  10       19.06       19.31      1.81 o 
   1   6  10        0.70        1.81      0.83 o 
  -2  -7  11       27.43       22.48      1.89 o 
  -1  -7  11        0.63        0.00      0.75 o 
   0  -7  11       10.59        9.31      0.96 o 
   1  -7  11        1.53        3.39      1.06 o 
  -3  -6  11       28.69       28.97      1.96 o 
  -2  -6  11        2.71        2.19      0.83 o 
  -1  -6  11       11.51       11.08      1.92 o 
   0  -6  11        7.04        7.59      1.21 o 
   1  -6  11        9.94        9.13      1.36 o 
   2  -6  11        0.48       -0.60      0.60 o 
  -4  -5  11        6.14        6.64      1.21 o 
  -3  -5  11        0.13       -0.91      0.60 o 
  -2  -5  11       70.46       69.98      2.64 o 
  -1  -5  11       13.34       12.52      0.96 o 
   0  -5  11        0.21        0.12      0.45 o 
   1  -5  11       84.33       85.31      3.10 o 
   2  -5  11        2.56        3.24      0.91 o 
   3  -5  11       18.21       22.03      1.81 o 
  -4  -4  11       13.54       12.07      1.43 o 
  -3  -4  11        2.32        2.56      0.83 o 
  -2  -4  11       36.80       35.85      1.33 o 
  -1  -4  11      153.13      148.52      2.64 o 
   0  -4  11        6.48        7.30      0.75 o 
   1  -4  11        1.82        2.49      0.83 o 
   2  -4  11        4.37        4.22      0.98 o 
   3  -4  11        9.85        9.58      1.43 o 
  -5  -3  11        2.81        2.87      0.98 o 
  -4  -3  11        3.04        2.94      0.83 o 
  -3  -3  11        0.04       -0.23      0.60 o 
  -2  -3  11      159.41      167.35      2.83 o 
  -1  -3  11       10.62       10.91      1.85 o 
   0  -3  11        0.61        0.72      0.43 o 
   1  -3  11       71.84       67.42      1.54 o 
   2  -3  11        6.27        4.45      0.91 o 
   3  -3  11        0.21        0.15      0.68 o 
  -5  -2  11        1.37        1.28      0.83 o 
  -4  -2  11       10.41       12.45      1.43 o 
  -3  -2  11       10.42        7.17      1.06 o 
  -2  -2  11       98.48      100.57      2.06 o 
  -1  -2  11       92.73       91.94      1.90 o 
   0  -2  11       10.80       12.12      0.85 o 
   1  -2  11       48.26       47.09      1.58 o 
   2  -2  11        3.29        3.32      0.83 o 
   3  -2  11        0.16       -0.11      0.45 o 
   4  -2  11        0.00       -0.11      0.45 o 
  -5  -1  11       11.52       14.26      1.58 o 
  -4  -1  11       10.33        7.24      1.13 o 
  -3  -1  11       48.57       52.98      2.26 o 
  -2  -1  11      312.63      305.00      3.82 o 
  -1  -1  11      198.01      202.30      2.89 o 
   0  -1  11        0.18        0.05      0.45 o 
   1  -1  11        0.79        0.20      0.34 o 
   2  -1  11        3.58        3.45      1.28 o 
   3  -1  11        3.53        4.60      1.43 o 
   4  -1  11        0.00        0.47      0.75 o 
  -5   0  11        4.81        4.98      1.13 o 
  -4   0  11        0.07        0.23      0.60 o 
  -3   0  11       92.43       86.08      2.79 o 
  -2   0  11      716.72      740.87      7.17 o 
  -1   0  11       98.34      106.56      3.13 o 
   0   0  11       58.87       56.32      1.35 o 
   1   0  11        5.27        6.51      0.49 o 
   2   0  11        3.68        3.65      0.53 o 
   3   0  11        0.15       -0.12      0.36 o 
   4   0  11        4.07        5.32      0.77 o 
  -5   1  11       19.38       16.30      1.66 o 
  -4   1  11       28.02       27.16      1.74 o 
  -3   1  11      166.93      162.47      4.08 o 
  -2   1  11      372.49      383.28      4.32 o 
  -1   1  11       90.14       99.20      1.88 o 
   0   1  11        4.71        4.82      0.61 o 
   1   1  11        0.00        0.20      0.29 o 
   2   1  11      176.85      167.18      2.76 o 
   3   1  11        0.05       -0.79      0.53 o 
  -5   2  11        0.59        0.98      0.75 o 
  -4   2  11       37.17       38.71      2.11 o 
  -3   2  11        6.06        5.66      0.98 o 
  -2   2  11      135.08      133.19      3.55 o 
  -1   2  11      285.31      291.77      3.59 o 
   0   2  11        1.26        1.57      0.68 o 
   1   2  11       77.66       70.34      1.32 o 
   2   2  11        6.57        8.45      1.13 o 
   3   2  11        8.95       11.77      1.36 o 
  -4   3  11        2.10        2.49      0.59 o 
  -3   3  11       30.74       30.11      1.89 o 
  -2   3  11      193.00      193.65      4.54 o 
  -1   3  11        1.83        1.36      0.68 o 
   0   3  11        0.01        0.00      0.38 o 
   1   3  11        0.02       -0.01      0.57 o 
   2   3  11       65.32       60.23      2.42 o 
   3   3  11       17.76       17.88      1.66 o 
  -4   4  11       58.73       61.38      1.89 o 
  -3   4  11        5.24        6.19      1.13 o 
  -2   4  11        0.04       -0.08      0.60 o 
  -1   4  11       33.14       29.73      1.81 o 
   0   4  11        2.60        2.79      0.75 o 
   1   4  11       17.42       17.79      1.70 o 
   2   4  11        7.26        6.64      1.13 o 
  -3   5  11        0.09       -0.38      0.68 o 
  -2   5  11       10.36        6.87      1.13 o 
  -1   5  11        0.28       -0.53      0.60 o 
   0   5  11        4.48        4.53      0.98 o 
   1   5  11        1.00        0.72      0.49 o 
  -1   6  11       25.91       29.50      1.96 o 
   0   6  11        6.37        3.70      1.06 o 
  -1  -7  12       27.24       28.84      3.21 o 
   0  -7  12        5.61        6.09      0.85 o 
  -3  -6  12        0.45        0.38      0.75 o 
  -2  -6  12        0.71       -0.08      0.75 o 
  -1  -6  12        9.11        8.89      1.89 o 
   0  -6  12      163.12      169.03      3.78 o 
   1  -6  12       22.77       20.97      1.96 o 
  -3  -5  12        0.01       -0.53      0.68 o 
  -2  -5  12       16.59       16.26      1.17 o 
  -1  -5  12       88.10       87.66      2.13 o 
   0  -5  12       22.99       25.58      1.24 o 
   1  -5  12       23.83       24.82      1.74 o 
   2  -5  12        3.20        3.55      0.98 o 
  -4  -4  12        6.59        8.07      1.28 o 
  -3  -4  12        0.00        0.83      0.75 o 
  -2  -4  12       48.34       44.59      1.52 o 
  -1  -4  12        0.70        1.58      0.53 o 
   0  -4  12       41.18       42.58      1.77 o 
   1  -4  12       76.68       77.98      2.87 o 
   2  -4  12        2.95        3.17      0.98 o 
   3  -4  12        0.77       -0.53      0.68 o 
  -4  -3  12        0.39       -0.45      0.60 o 
  -3  -3  12       72.48       75.49      2.79 o 
  -2  -3  12       97.48      100.70      2.19 o 
  -1  -3  12      129.32      133.76      2.61 o 
   0  -3  12        5.08        4.68      0.61 o 
   1  -3  12        4.15        4.07      0.91 o 
   2  -3  12        3.18        2.87      0.91 o 
   3  -3  12        2.56        2.04      0.83 o 
  -4  -2  12        8.16        8.07      1.28 o 
  -3  -2  12       75.83       75.26      2.72 o 
  -2  -2  12      260.46      257.42      3.64 o 
  -1  -2  12       11.12       11.94      0.98 o 
   0  -2  12        9.29       10.56      1.85 o 
   1  -2  12       10.96       12.52      1.36 o 
   2  -2  12        0.07        0.00      0.53 o 
   3  -2  12        6.69        7.85      1.28 o 
  -5  -1  12       12.79       16.37      1.74 o 
  -4  -1  12        2.70        1.96      0.75 o 
  -3  -1  12      186.34      178.14      4.38 o 
  -2  -1  12      209.78      219.90      3.20 o 
  -1  -1  12       26.97       25.01      1.06 o 
   0  -1  12        0.52        0.57      0.37 o 
   1  -1  12        3.74        1.51      0.68 o 
   2  -1  12       10.06       12.07      1.36 o 
   3  -1  12        3.48        2.56      0.91 o 
  -5   0  12       11.14       12.22      1.51 o 
  -4   0  12       38.13       34.03      2.04 o 
  -3   0  12       26.90       27.24      1.81 o 
  -2   0  12        6.87        7.61      1.32 o 
  -1   0  12       11.98        9.91      0.77 o 
   0   0  12        2.85        2.87      0.50 o 
   1   0  12       33.23       24.30      1.51 o 
   2   0  12        1.67        1.33      0.45 o 
   3   0  12       25.04       26.02      1.19 o 
  -4   1  12       20.73       27.31      1.81 o 
  -3   1  12       17.01       17.58      1.66 o 
  -2   1  12      182.24      200.06      4.53 o 
  -1   1  12        4.91        4.12      0.58 o 
   0   1  12        0.18        0.35      0.27 o 
   1   1  12       42.87       34.05      1.25 o 
   2   1  12        0.93        0.34      0.37 o 
   3   1  12        0.57        0.74      1.17 o 
  -4   2  12       43.41       42.33      2.26 o 
  -3   2  12       14.39       15.47      1.58 o 
  -2   2  12       22.12       22.48      1.66 o 
  -1   2  12       14.74       12.85      0.82 o 
   0   2  12        5.97        5.31      0.49 o 
   1   2  12        6.60        5.57      0.52 o 
   2   2  12        9.47        9.05      1.13 o 
   3   2  12        3.54        3.09      0.91 o 
  -4   3  12       45.24       46.64      2.49 o 
  -3   3  12        0.01        0.53      0.68 o 
  -2   3  12       17.02       18.64      1.74 o 
  -1   3  12       14.63       17.80      1.43 o 
   0   3  12        1.20        2.42      0.72 o 
   1   3  12       13.75       14.52      0.96 o 
   2   3  12        1.10        1.06      0.68 o 
  -3   4  12        3.54        2.94      0.98 o 
  -2   4  12       30.14       35.54      2.11 o 
  -1   4  12        2.36        2.26      0.83 o 
   0   4  12        8.64        9.66      1.28 o 
   1   4  12        1.87        1.26      0.87 o 
   2   4  12        4.99        5.58      1.06 o 
  -2   5  12        0.14        0.68      0.75 o 
  -1   5  12       18.71       21.28      1.66 o 
   0   5  12        3.15        2.41      0.83 o 
   1   5  12        3.08        4.59      0.87 o 
  -2  -6  13        0.01        0.98      0.83 o 
  -1  -6  13        0.35        0.26      0.56 o 
   0  -6  13        1.40        1.51      0.59 o 
   1  -6  13        1.95        0.08      0.75 o 
  -3  -5  13        0.44       -0.15      0.75 o 
  -2  -5  13        2.47        0.99      1.81 o 
  -1  -5  13       17.70       16.79      1.19 o 
   0  -5  13        0.00        0.28      0.50 o 
   1  -5  13        1.58        0.98      0.83 o 
   2  -5  13        1.57        1.66      0.83 o 
  -4  -4  13        1.55        1.28      0.91 o 
  -3  -4  13       74.12       80.32      3.09 o 
  -2  -4  13        4.12        3.29      0.64 o 
  -1  -4  13       48.95       50.32      1.63 o 
   0  -4  13        3.59        4.69      0.67 o 
   1  -4  13        2.70        2.26      0.83 o 
   2  -4  13        7.15        7.54      1.28 o 
  -4  -3  13       72.16       71.03      2.94 o 
  -3  -3  13       11.92       15.99      1.66 o 
  -2  -3  13        0.10        0.23      0.48 o 
  -1  -3  13       11.68       13.76      0.99 o 
   0  -3  13       12.43       11.95      0.90 o 
   1  -3  13       70.39       67.94      2.72 o 
   2  -3  13        1.93        2.19      0.83 o 
  -4  -2  13        0.24        0.45      0.68 o 
  -3  -2  13       56.48       65.96      2.72 o 
  -2  -2  13       22.18       21.62      2.23 o 
  -1  -2  13       28.34       29.85      2.64 o 
   0  -2  13       51.72       44.65      1.41 o 
   1  -2  13        1.09        0.45      0.60 o 
   2  -2  13        0.85        1.13      0.75 o 
   3  -2  13        6.45        7.24      1.28 o 
  -4  -1  13       12.76       13.58      1.58 o 
  -3  -1  13      147.18      154.71      4.23 o 
  -2  -1  13        1.11        0.57      0.53 o 
  -1  -1  13       48.06       49.17      1.44 o 
   0  -1  13       11.71        9.61      0.80 o 
   1  -1  13      176.83      155.37      4.01 o 
   2  -1  13        1.54        2.26      0.75 o 
   3  -1  13        1.69        1.96      0.83 o 
  -4   0  13        0.51       -0.60      0.53 o 
  -3   0  13        6.09        8.00      1.21 o 
  -2   0  13       46.65       46.52      2.75 o 
  -1   0  13        3.50        3.50      0.87 o 
   0   0  13      111.13       87.37      3.81 o 
   1   0  13        1.91        3.17      0.83 o 
   2   0  13        1.27        0.30      0.60 o 
   3   0  13        1.79        3.32      0.91 o 
  -4   1  13       10.69       11.99      1.51 o 
  -3   1  13       86.60       88.78      3.17 o 
  -2   1  13        0.01       -0.08      0.68 o 
  -1   1  13       45.32       45.51      1.43 o 
   0   1  13        4.32        3.52      0.83 o 
   1   1  13       57.75       52.76      2.26 o 
   2   1  13        0.10       -0.19      0.37 o 
  -4   2  13        0.28        0.98      0.75 o 
  -3   2  13        5.49        5.81      1.13 o 
  -2   2  13       20.44       20.07      1.58 o 
  -1   2  13       23.64       21.20      1.58 o 
   0   2  13        4.45        3.81      0.83 o 
   1   2  13        9.47        9.79      0.83 o 
   2   2  13        3.85        4.83      0.67 o 
  -3   3  13        4.51        5.05      1.13 o 
  -2   3  13        0.12        0.83      0.75 o 
  -1   3  13        3.66        3.32      0.91 o 
   0   3  13        2.93        2.12      0.57 o 
   1   3  13        4.55        2.97      0.87 o 
   2   3  13        2.36        3.02      0.83 o 
  -3   4  13        0.29        0.23      0.75 o 
  -2   4  13       41.15       45.20      2.41 o 
  -1   4  13        8.43       12.07      1.51 o 
   0   4  13        0.29        1.43      0.68 o 
   1   4  13        0.13        0.19      0.43 o 
  -2  -5  14        2.83        2.55      0.67 o 
  -1  -5  14        3.46        3.77      0.72 o 
   0  -5  14        1.23        1.32      0.53 o 
   1  -5  14        6.85        6.94      1.28 o 
  -3  -4  14        7.52        7.47      1.28 o 
  -2  -4  14        7.03        9.26      1.24 o 
  -1  -4  14        3.63        4.86      0.72 o 
   0  -4  14       24.49       23.76      1.62 o 
   1  -4  14        0.33        0.00      0.60 o 
  -3  -3  14       39.54       39.77      2.19 o 
  -2  -3  14        6.47        6.45      1.06 o 
  -1  -3  14       41.71       43.89      1.66 o 
   0  -3  14        0.04       -0.48      0.40 o 
   1  -3  14        6.60        6.34      1.13 o 
   2  -3  14        7.16        5.28      1.13 o 
  -4  -2  14        3.99        1.13      0.83 o 
  -3  -2  14       10.67       10.03      1.43 o 
  -2  -2  14        0.03        0.24      0.75 o 
  -1  -2  14        0.41        0.79      0.75 o 
   0  -2  14       41.57       37.97      1.35 o 
   1  -2  14        0.53        0.68      0.60 o 
   2  -2  14        4.01        4.38      0.98 o 
  -4  -1  14        5.58        6.19      1.21 o 
  -3  -1  14       33.39       30.48      1.96 o 
  -2  -1  14        6.73        5.77      0.87 o 
  -1  -1  14       26.21       27.11      1.15 o 
   0  -1  14        2.13        2.68      0.53 o 
   1  -1  14        1.24        1.21      0.75 o 
   2  -1  14        3.60        1.81      0.75 o 
  -4   0  14        3.25        3.09      0.98 o 
  -3   0  14        2.73        3.77      0.98 o 
  -2   0  14        2.26        2.86      0.56 o 
  -1   0  14       29.05       27.21      1.55 o 
   0   0  14        1.37        2.98      0.56 o 
   1   0  14        0.13       -0.23      0.53 o 
   2   0  14        1.57        1.06      0.68 o 
  -4   1  14        1.59        0.00      0.75 o 
  -3   1  14        1.20        2.19      0.83 o 
  -2   1  14        0.01        0.83      0.75 o 
  -1   1  14        1.49        1.53      0.50 o 
   0   1  14        0.66        0.22      0.40 o 
   1   1  14        3.06        5.88      1.06 o 
   2   1  14        0.04        1.06      0.68 o 
  -3   2  14       16.05       19.69      1.89 o 
  -2   2  14        0.29        0.00      0.68 o 
  -1   2  14       46.70       44.00      2.19 o 
   0   2  14        9.07        8.86      0.83 o 
   1   2  14        0.17        0.00      0.60 o 
  -3   3  14        1.37        1.51      0.91 o 
  -2   3  14        1.61        2.34      0.91 o 
  -1   3  14        4.09        3.39      0.98 o 
   0   3  14        0.85        2.19      0.83 o 
   1   3  14        0.13       -0.08      0.53 o 
  -1   4  14        4.93        7.17      1.28 o 
  -1  -5  15       22.18       25.05      1.36 o 
  -2  -4  15       13.12       11.53      1.07 o 
  -1  -4  15        6.05        5.42      0.94 o 
   0  -4  15        1.74        1.06      0.75 o 
   1  -4  15        2.60        1.51      0.91 o 
  -3  -3  15        0.23       -0.75      0.75 o 
  -2  -3  15        4.78        4.07      0.69 o 
  -1  -3  15        5.19        5.71      0.77 o 
   0  -3  15        6.59        6.79      1.13 o 
   1  -3  15        0.85       -0.60      0.68 o 
  -3  -2  15       13.00       13.83      1.09 o 
  -2  -2  15        2.01        1.35      0.50 o 
  -1  -2  15        0.92        0.45      0.48 o 
   0  -2  15       27.50       27.08      2.26 o 
   1  -2  15        0.50       -0.53      0.60 o 
  -3  -1  15        0.74        1.43      0.83 o 
  -2  -1  15        0.92        1.27      0.53 o 
  -1  -1  15        2.87        2.30      0.58 o 
   0  -1  15        4.01        3.00      0.61 o 
   1  -1  15        3.28        3.85      1.06 o 
  -3   0  15        0.73        2.41      0.91 o 
  -2   0  15        0.15       -0.45      0.53 o 
  -1   0  15        1.48        1.66      0.53 o 
   0   0  15       13.03       10.47      0.91 o 
   1   0  15        0.46        0.98      0.68 o 
  -3   1  15       21.70       31.31      2.11 o 
  -2   1  15        0.80        1.58      0.83 o 
  -1   1  15        0.12       -0.15      0.60 o 
   0   1  15        2.49        2.06      0.56 o 
   1   1  15       13.16       16.07      1.66 o 
  -2   2  15        0.13       -0.68      0.60 o 
  -1   2  15        0.18        0.45      0.68 o 
   0   2  15        0.66        1.77      0.53 o 
  -1   3  15        0.20        0.15      0.68 o 
  -2  -3  16        3.36        3.46      0.67 o 
  -1  -3  16        7.07        7.19      1.70 o 
   0  -3  16        0.56        1.13      0.75 o 
  -2  -2  16        1.23        0.96      0.53 o 
  -1  -2  16        0.34        0.79      0.53 o 
   0  -2  16        2.30        5.20      1.06 o 
  -2  -1  16        3.49        5.13      0.74 o 
  -1  -1  16        0.01        0.16      0.45 o 
   0  -1  16        0.26        0.45      0.68 o 
  -2   0  16       12.90       17.73      1.74 o 
  -1   0  16        3.26        5.68      1.36 o 
   0   0  16        1.97        1.58      0.75 o 
  -2   1  16        4.32        7.17      1.28 o 
  -1   1  16        0.13        1.66      0.83 o 
   0   1  16        0.32        0.68      0.68 o 
                                                 
